# Supplementary material for: Met32 governs transcriptional control of sulfur metabolic flexibility and resistance to reactive sulfur species in the human fungal pathogen Candida albicans
Source: mBio. 2026 Apr 20;17(5):e00472-26. doi: 10.1128/mbio.00472-26 (PMC13170222; doi:10.1128/mbio.00472-26)
Supplement: Supplemental Tables — Tables S1 to S6. [file mbio.00472-26-s0006.xlsx]

## Sheet: Supplementary Tables
Supplementary Tables
	Table S1. Raw RNA-seq data of sulfur starvation in C. albicans.
	Table S2. List of differentially expressed transcripts in C. albicans WT under sulfur starvation using a 2-log2 FC cutoff and a 1% false discovery rate. Differentially expressed transcripts were identified by comparing the transcriptome of C. albicans SC5314 cells under sulfur starvation conditions (SLD medium) to that of cells grown in sulfur-replete media (SLD supplemented with either an equimo…
	Table S3. RNA-seq analysis of met32 mutant using taurine as a sulfur-replete condition (Table S3-Raw). Modulated transcripts in met32 mutant were identified using a false-discovery rate of 5% and a ± 1.5-log2 FC cutoff (Table S3-Diff regulated). Predicted Met32 motifs are also shown (Table S3-Met32 motif pred Fig3A)
	Table S4. Significant Met32 DNA-binding peaks identified by ChEC-seq in C. albicans under sulfur starvation (Table S4-Raw ChEC-seq). Top score 120 targets are also shown (Table S3-Top 120 Met32 targets)
	Table S5. RNA-seq analysis of WT (Table S5-WT SLD+GSH Raw) and met32 mutant (Table S5-met32 SLD+GSH Raw) using GSH as a sulfur-replete condition (). Differentially expressed transcripts (Table S5- Diff WT & met32) were identified using a false-discovery rate of 5% and a ±1-log2 FC cutoff.
	Table S6. List of primers and strains used in this study.

## Sheet: Table S1
GenBank (CGD)	Gene	ORF19_ID	Met/Cys		SO4NH4		Taurine
			log2 Fold Change	pvalue	log2 Fold Change	pvalue	log2 Fold Change	pvalue
C1_00020C_A		orf19.6114	0.0998552	0.468213	0.488518	0.000443536	0.162672	0.298243
C1_00030C_A		orf19.6113	0.751428	7.44767e-05	0.696073	0.000749741	0.204347	0.308546
C1_00040W_A	CTA2	orf19.6112	0.049771	0.680801	0.478004	0.000170976	0.177576	0.15546
C1_00060W_A	TUP1	orf19.6109	0.499263	3.45716e-05	0.421344	0.000662029	0.205105	0.0844643
C1_00070W_A	MVD	orf19.6105	-0.528645	4.71708e-06	-0.467793	0.000116173	-0.415193	0.000335076
C1_00080C_A	RCA1	orf19.6102	-0.095279	0.426675	-0.421044	0.000989604	-0.354725	0.00304546
C1_00090W_A		orf19.6103	0.0711391	0.643313	-0.126573	0.458542	0.028829	0.859246
C1_00100C_A		orf19.6100	-0.402566	0.00190388	-0.252707	0.0537007	-0.2303	0.0675385
C1_00110W_A	CCT8	orf19.6099	-0.646065	2.72829e-08	-0.522109	3.84354e-05	-0.428735	0.0002412
C1_00120C_A	TRP1	orf19.6096	-0.390422	0.00326274	-0.82174	3.67243e-10	-0.852464	1.06103e-12
C1_00130C_A	VPS53	orf19.6094	0.480651	9.76039e-05	0.582892	6.30335e-06	0.494718	9.20083e-05
C1_00140W_A	KEL1	orf19.6092	0.286335	0.0548434	0.30544	0.0375585	0.247951	0.0736704
C1_00150C_A	RIM8	orf19.6091	0.260066	0.0521613	-0.252784	0.0589296	-0.532636	3.6914e-05
C1_00160C_A		orf19.6090	-3.96497	4.94831e-126	-4.06241	6.72883e-120	-3.62251	1.39942e-94
C1_00170W_A	LEU4	orf19.6086	-1.11517	2.11864e-21	-1.4221	1.12004e-31	-1.03443	4.54987e-19
C1_00180W_A	RPL16A	orf19.6085	-1.29954	2.16945e-23	-1.6464	9.35428e-36	-1.22689	5.60008e-22
C1_00190C_A		orf19.6084	0.374018	0.0404819	0.178927	0.334864	0.63771	0.0011805
C1_00200C_A		orf19.6083	-0.119095	0.460768	-0.230824	0.18257	-0.174276	0.296996
C1_00210C_A		orf19.6082	0.0522898	0.665907	-0.110497	0.372409	-0.152937	0.200106
C1_00220W_A	PHR2	orf19.6081	-0.817784	7.96878e-13	-0.991353	3.94591e-15	-0.863823	7.88446e-14
C1_00230C_A	BFA1	orf19.6080	0.0511459	0.681072	0.0179059	0.894211	0.129261	0.305379
C1_00240C_A	tT(AGU)6	tT(AGU)6	2.31534	0.197153	-1.39132	0.204868	-0.764536	0.532613
C1_00270W_A		orf19.6079	-0.373863	0.131982	-0.826983	0.00104016	-0.730091	0.00258938
C1_00280C_A	RFC52	orf19.6078.1	NA	NA	NA	NA	NA	NA
C1_00290W_A	POL93	orf19.6078	1.24802	1.16558e-15	0.509127	0.00428912	0.506437	0.000634541
C1_00310W_A		orf19.6077	0.276164	0.0216486	-0.156342	0.21317	-0.385429	0.001448
C1_00320W_A		orf19.6076	0.386652	0.00528629	0.363923	0.00954707	0.334205	0.01279
C1_00330C_A		orf19.6075	-0.198422	0.111469	-0.42307	0.00130422	-0.235278	0.0669713
C1_00340W_A	HBR1	orf19.6074	-1.43986	3.60723e-26	-1.12664	1.20589e-15	-0.964333	1.99543e-10
C1_00350C_A	HMX1	orf19.6073	4.71548	4.95971e-192	2.32799	1.6335e-56	2.57784	6.2348e-78
C1_00360W_A	CDC13	orf19.6072	0.119343	0.372543	0.390713	0.0102287	0.349657	0.0153053
C1_00370W_A		orf19.6072.1	-0.0109751	0.942726	-0.33338	0.0332228	-0.215229	0.142785
C1_00380C_A	NAA25	orf19.6071	-0.202584	0.0879218	-0.253138	0.046804	-0.11104	0.359421
C1_00390W_A	ENA2	orf19.6070	0.948456	1.61341e-14	1.19207	6.96894e-17	1.35047	2.06136e-26
C1_00400W_A	SVF1	orf19.6068	-0.249942	0.0449695	0.323191	0.0115502	0.185167	0.140037
C1_00410C_A		orf19.6066	0.8589	3.53551e-13	1.03189	2.13816e-15	0.869337	1.21405e-12
C1_00420W_A		orf19.6065	0.842703	7.90411e-13	0.175174	0.170163	0.25898	0.0300557
C1_00430W_A		orf19.6064	0.475957	5.22505e-05	0.564775	9.17946e-06	0.524725	1.17902e-05
C1_00440W_A	UBP6	orf19.6063	0.794601	1.09609e-10	0.754228	1.1346e-08	0.680472	3.51943e-08
C1_00450C_A		orf19.6062.3	-0.479336	0.000916828	-0.778463	1.19004e-07	-0.597101	2.47881e-05
C1_00460W_A		orf19.6062	-0.803733	2.84288e-07	-1.56726	1.58734e-27	-1.21091	1.32152e-17
C1_00470C_A		orf19.6061	0.251857	0.0394694	-0.0219684	0.863805	-0.15436	0.214779
C1_00480C_A	GCN20	orf19.6060	-1.27776	3.57827e-26	-1.06248	3.43103e-15	-0.844983	2.38633e-11
C1_00490C_A	TTR1	orf19.6059	1.62196	2.74524e-34	2.34922	5.61121e-60	1.51679	3.97915e-29
C1_00500C_A	GLO1	orf19.6058	0.0566554	0.659678	-0.283906	0.0305181	-0.179343	0.133539
C1_00510W_A		orf19.6057	-1.61588	6.10248e-26	-1.74475	2.53614e-27	-1.23517	1.32741e-12
C1_00520W_A		orf19.6056	-0.877222	4.74575e-11	-1.02195	2.07132e-13	-0.796799	4.4991e-09
C1_00530C_A		orf19.6055	0.0116467	0.929855	-0.205907	0.122212	-0.122527	0.341784
C1_00540C_A		orf19.6054	-0.0244818	0.855673	0.396596	0.00852008	0.368849	0.00676413
C1_00550W_A	CIS2	orf19.6053	4.24816	4.76703e-209	4.08052	5.19732e-190	2.73371	2.75634e-86
C1_00560W_A	CNS1	orf19.6052	-2.02596	3.04397e-57	-1.12456	3.1007e-14	-1.08838	6.96183e-14
C1_00570C_A		orf19.6049	0.260399	0.0618805	0.487976	0.000936087	0.357917	0.0102533
C1_00580W_A		orf19.6048	1.16902	2.67466e-21	0.484164	0.000317374	0.481007	0.000117319
C1_00590W_A	TUF1	orf19.6047	-2.78226	4.32915e-89	-3.48863	8.56896e-124	-3.00812	2.3764e-99
C1_00600W_A	APC1	orf19.6046	0.251382	0.0826163	0.624564	4.0748e-05	0.612942	1.60671e-05
C1_00610W_A	PSD1	orf19.6045	0.663134	2.09996e-08	0.401759	0.00125076	0.274542	0.017566
C1_00620W_A	MOB2	orf19.6044	0.513282	3.34361e-05	0.473222	0.00022615	0.339627	0.00652356
C1_00630W_A		orf19.6043	2.20308	3.49299e-64	2.05495	8.18217e-53	1.35578	2.09572e-25
C1_00640C_A	RPO41	orf19.6041	-3.75386	1.03711e-133	-3.99346	1.17726e-150	-3.70185	1.22197e-151
C1_00650C_A	SNF7	orf19.6040	0.860522	1.11929e-13	0.819923	6.40781e-11	0.621313	1.276e-07
C1_00660C_A		orf19.6039	0.717966	1.24855e-09	0.66742	9.85834e-08	0.603754	5.59373e-07
C1_00670C_A	UGA32	orf19.6038	1.70724	5.63157e-38	1.5396	2.25394e-31	1.58836	2.19695e-36
C1_00680W_A	ASM3	orf19.6037	0.343459	0.00799102	0.139724	0.306745	0.0670543	0.6132
C1_00690W_A	RIC1	orf19.6036	0.369405	0.0036009	0.486074	0.000183013	0.528848	6.05014e-05
C1_00700W_A		orf19.6035	-0.425828	0.00116601	-0.681467	7.40974e-07	-0.47366	0.000373927
C1_00710C_A	TUB2	orf19.6034	0.147881	0.234211	0.276036	0.0512792	0.144713	0.286382
C1_00720W_A	tP(UGG)3	tP(UGG)3	0.202823	0.791648	-0.424155	0.569985	0.428704	0.618311
C1_00730C_A	CMP1	orf19.6033	0.202119	0.0963628	0.135046	0.30449	0.126173	0.311752
C1_00740C_A	SPE1	orf19.6032	-1.48917	5.81218e-31	-1.60395	4.11262e-33	-1.55007	4.18863e-33
C1_00750C_A	VPS27	orf19.6031	0.765829	8.1155e-09	0.671573	5.98467e-07	0.608617	2.21937e-06
C1_00760W_A		orf19.6030	0.274976	0.0312628	-0.0240202	0.862212	-0.0334307	0.800187
C1_00770C_A	ROT1	orf19.6029	-0.695728	6.28816e-08	-0.42595	0.00202772	-0.4482	0.00106047
C1_00780C_A	HGC1	orf19.6028	0.35234	0.0151905	0.514533	0.000806431	-0.0054721	0.9712
C1_00790W_A		orf19.6027	0.0679346	0.662185	0.148615	0.382062	0.225672	0.162368
C1_00800C_A	ERG2	orf19.6026	-1.79113	2.6768e-36	-1.67418	8.92427e-30	-1.73731	9.97693e-34
C1_00810W_A		orf19.6025	-0.332163	0.0191974	-0.527025	0.000403942	-0.300056	0.0440248
C1_00820W_A		orf19.6024	0.192028	0.150071	0.292705	0.0449817	0.376697	0.00568618
C1_00830W_A		orf19.6023	0.235893	0.0618345	0.35944	0.00561426	0.523536	3.02108e-05
C1_00840C_A	NRM1	orf19.6022	-0.438447	0.00309053	0.332472	0.023719	-0.0880314	0.495076
C1_00850W_A	IHD2	orf19.6021	0.492635	0.000351193	1.11309	8.70531e-15	0.575577	2.39973e-05
C1_00860W_A		orf19.6020	0.544725	0.000212415	0.410478	0.012031	0.173158	0.24328
C1_00870W_A	LRO1	orf19.6018	0.0634652	0.593791	0.13641	0.287653	-0.243949	0.0480462
C1_00880W_A		orf19.6017	0.758144	9.34503e-08	1.29735	4.78171e-15	0.980292	1.50998e-12
C1_00890W_A	GEM1	orf19.6016	0.261466	0.0319219	-0.0273734	0.830161	-0.0145908	0.905772
C1_00900W_A	RRS1	orf19.6014	-5.06668	9.08107e-121	-4.64946	4.61715e-99	-4.633	6.54154e-22
C1_00910W_A	TRI1	orf19.6013	0.287755	0.051417	0.387565	0.0134332	-0.00689579	0.963437
C1_00920W_A		orf19.6012	0.394887	0.00323574	0.401803	0.00342857	0.548863	7.09165e-05
C1_00930C_A	SIN3	orf19.6011	0.139644	0.340101	0.266667	0.0787654	0.248462	0.0794848
C1_00940W_A	RPB11	orf19.6010.1	-0.221202	0.0899804	-0.0344816	0.806305	0.0243492	0.866198
C1_00950C_A	CDC5	orf19.6010	0.17131	0.169845	0.394231	0.00647688	0.0488242	0.696626
C1_00960C_A	SET1	orf19.6009	0.0488397	0.720404	0.449486	0.00445122	0.316342	0.0202681
C1_00970W_A		orf19.6008.3	-0.243133	0.17075	-0.622655	0.000183326	-0.54903	0.000775012
C1_00980W_A		orf19.6008.4	-1.85835	4.81747e-38	-2.25128	2.95759e-47	-2.05343	3.07951e-42
C1_00990C_A	NMA111	orf19.3288	-3.48631	7.299e-191	-3.11238	1.3039e-94	-3.17974	1.60879e-144
C1_01000C_A		orf19.3289	-0.514162	0.00025136	-0.79783	1.52734e-07	-0.63689	8.54933e-06
C1_01010W_A		orf19.3290	-0.507999	0.000368549	-0.917152	4.77268e-10	-0.72361	3.02099e-07
C1_01020W_A	tA(AGC)4	tA(AGC)4	-2.65778	0.362939	1.29607	0.795277	-1.12583	0.808306
C1_01030W_A	HMT1	orf19.3291	-3.57979	1.56296e-103	-3.77092	8.24439e-105	-3.71053	3.87255e-110
C1_01040W_A		orf19.3292	1.37551	5.02919e-22	1.4821	2.84602e-23	0.8742	1.11563e-10
C1_01050C_A		orf19.3293	0.616599	9.68098e-08	0.516416	2.63841e-05	0.441908	0.000296417
C1_01060W_A	MBF1	orf19.3294	0.865351	1.43763e-12	0.57058	1.52951e-05	0.496954	6.03923e-05
C1_01070C_A		orf19.3295	0.11204	0.378915	0.204733	0.131915	0.138138	0.284618
C1_01080W_A		orf19.3296	0.138231	0.281936	0.432252	0.00175393	0.4012	0.00381225
C1_01090C_A		orf19.3297	-0.99673	1.43581e-12	-1.86979	8.28807e-38	-1.62725	8.00279e-31
C1_01100W_A	CCH1	orf19.3298	0.236926	0.150788	0.422371	0.0127839	0.360388	0.041595
C1_01110C_A	ZPR1	orf19.3300	-2.32458	4.01891e-85	-2.10646	1.598e-56	-2.15223	1.06821e-71
C1_01130W_A		orf19.3301	2.44667	3.36721e-68	2.11561	5.67235e-45	0.868703	3.30778e-10
C1_01140C_A		orf19.3302	0.213071	0.0989662	0.236977	0.0636126	0.238266	0.0500755
C1_01150C_A		orf19.3303	-1.92083	2.26031e-52	-1.2297	2.6324e-19	-1.05483	3.80654e-16
C1_01160C_A		orf19.3304	-3.80785	6.79503e-103	-3.06156	7.65194e-61	-2.83985	6.59673e-52
C1_01170C_A	ZCF17	orf19.3305	-1.00064	1.91938e-16	-0.492784	0.000554425	-0.564327	6.87941e-06
C1_01180C_A		orf19.3306	-0.444491	0.0755986	-0.0772853	0.76725	-0.346868	0.153794
C1_01190C_A		orf19.3307	0.656261	9.17299e-08	0.370076	0.00537123	0.471198	0.000111451
C1_01200W_A	STB5	orf19.3308	0.16104	0.201461	-0.206729	0.106792	-0.0442666	0.718621
C1_01210W_A		orf19.3309	0.39065	0.000894252	0.203444	0.114506	0.41118	0.000536957
C1_01220C_A		orf19.3310	0.911231	3.93225e-11	0.543291	0.000702813	0.367564	0.0153092
C1_01240W_A	IFD3	orf19.3311	0.873019	3.73718e-13	1.01628	1.61112e-15	1.03429	6.03107e-17
C1_01250W_A		orf19.3312	-0.98286	2.73917e-16	-1.46763	4.42473e-30	-1.18866	1.29008e-22
C1_01260C_A	TRS20	orf19.3314	-0.220484	0.101501	-0.745233	1.61615e-07	-0.550922	3.58011e-05
C1_01270W_A	CTA9	orf19.3315	0.0660927	0.579108	-0.279614	0.0368616	-0.267688	0.0321987
C1_01280C_A	MED22	orf19.3317	-0.123193	0.436216	0.279389	0.112101	0.299377	0.0842995
C1_01290C_A		orf19.3318	0.185133	0.157312	0.0246962	0.858736	0.12736	0.340953
C1_01300W_A		orf19.3319	0.537355	1.35053e-05	0.197805	0.13195	0.229562	0.0635349
C1_01320W_A	MRS7	orf19.3321	-0.206216	0.0776557	-0.538987	9.72066e-06	-0.570911	9.61205e-07
C1_01330C_A	DUT1	orf19.3322	0.535163	0.00191883	1.13887	2.67364e-11	0.534102	0.000953233
C1_01340C_A		orf19.3323	1.07642	3.1774e-17	0.950843	6.11616e-11	0.646767	3.50233e-06
C1_01350C_A	TIF	orf19.3324	-1.58708	6.32066e-41	-1.86802	5.94914e-48	-1.47562	1.11834e-34
C1_01360C_A		orf19.3325	0.0406866	0.741401	-0.223537	0.0815219	-0.669023	4.78452e-08
C1_01370C_A	RPS21B	orf19.3325.3	-1.26131	7.27472e-14	-1.00976	1.04918e-08	-0.605892	0.000399102
C1_01380C_A	TRM2	orf19.3327	-4.35606	1.43304e-232	-3.43139	2.77196e-104	-3.43902	6.75158e-115
C1_01390C_A	HOT1	orf19.3328	-0.377801	0.00647083	-0.33913	0.0232005	-0.396779	0.00434467
C1_01400C_A		orf19.3329	0.492983	4.14148e-05	0.157206	0.21638	0.281831	0.0221737
C1_01420C_A	CRL1	orf19.3330	0.113367	0.374155	0.349127	0.00528643	0.410692	0.000677556
C1_01440C_A	POX18	orf19.3330.3	0.963081	4.39423e-05	1.09439	1.61672e-05	1.11172	2.55241e-05
C1_01450W_A	ABC1	orf19.3331	-0.354661	0.00246456	-0.374713	0.00243441	-0.424778	0.000302669
C1_01460W_A		orf19.3332	0.295693	0.0225314	0.051554	0.699515	-0.0184609	0.885375
C1_01470W_A		orf19.3333	-0.849996	1.43886e-12	-0.742991	5.66206e-09	-0.670819	6.2582e-08
C1_01480C_A	RPS21	orf19.3334	-1.37935	1.45044e-25	-1.78587	1.90421e-39	-1.3934	1.33656e-25
C1_01490W_A		orf19.3335	0.0882551	0.451561	-0.0109708	0.928451	0.0125658	0.914583
C1_01510W_A		orf19.3337	-1.6097	0.00588769	-0.388914	0.587296	0.096817	0.685637
C1_01520C_A	SOD2	orf19.3340	1.15191	2.28405e-22	0.822874	1.8079e-11	0.326993	0.0108005
C1_01530C_A		orf19.3341	-2.68323	1.42673e-93	-2.93671	3.34813e-100	-2.52262	6.13374e-80
C1_01540W_A		orf19.3342	0.222109	0.0580378	-0.117178	0.343134	0.038624	0.749479
C1_01550W_A	VPS17	orf19.3344	0.354153	0.00297841	0.439897	0.000527308	0.440718	0.000385028
C1_01560W_A	SIZ1	orf19.3345	0.329778	0.0334346	0.403788	0.0121745	0.267959	0.0741418
C1_01570C_A	RPB7	orf19.3347	-0.763296	7.16037e-09	-1.05445	1.67112e-14	-0.918821	1.54973e-11
C1_01580W_A		orf19.3348	-2.49937	2.43336e-48	-3.05316	5.3252e-64	-2.55091	1.08703e-46
C1_01590C_A		orf19.3349	-0.0129625	0.924212	0.231347	0.10851	0.137825	0.288738
C1_01600W_A	MRP20	orf19.3350	-2.96502	1.71822e-89	-2.94249	1.00676e-71	-2.45784	1.13469e-52
C1_01610C_A		orf19.3351	2.13256	3.19045e-60	1.63092	6.77696e-29	1.01559	6.17841e-16
C1_01620C_A		orf19.3352	1.13977	2.22267e-17	1.70555	2.20333e-41	1.68466	8.47857e-44
C1_01630W_A		orf19.3353	1.29291	1.10289e-15	1.06679	1.33477e-13	0.873075	6.01286e-07
C1_01640W_A	RPS42	orf19.3354	-1.55802	1.70934e-32	-1.43267	8.09547e-24	-1.06124	1.37526e-15
C1_01650W_A	ISN1	orf19.3355	0.422027	0.000275411	0.393102	0.00209193	0.538722	4.05913e-06
C1_01660C_A	tS(UGA)1	tS(UGA)1	2.40575	0.6229	-0.112997	0.975905	2.29146	0.639511
C1_01670C_A	ESP1	orf19.3356	0.505194	0.000293779	1.16496	1.09551e-14	1.00132	2.60348e-13
C1_01680C_A		orf19.3357	-3.10404	3.64481e-65	-2.80892	6.672e-50	-2.21389	9.80581e-27
C1_01690C_A	LSC1	orf19.3358	-0.135782	0.252527	0.0700217	0.57458	0.0512057	0.661654
C1_01700W_A	ARP8	orf19.3359	0.00389078	0.975627	0.181493	0.157568	0.246977	0.0364484
C1_01710W_A		orf19.3360	-0.0551892	0.715036	0.0319976	0.833037	0.196476	0.179766
C1_01720C_A		snR5a	-0.549497	0.000337405	-0.0385112	0.808859	-0.00577972	0.970705
C1_01730W_A	tA(AGC)3	tA(AGC)3	-1.53387	0.758481	-1.59281	0.749798	NA	NA
C1_01740W_A	CTN1	orf19.4551	-0.424764	0.0015852	0.245006	0.0612331	1.86015	4.01052e-41
C1_01750W_A		orf19.4550	3.12734	1.52842e-135	2.44798	5.89052e-89	0.472015	8.07553e-05
C1_01760W_A	FGR38	orf19.4549	0.386181	0.0013595	0.486291	0.000176612	0.517087	2.70558e-05
C1_01770W_A	MAK32	orf19.4548	0.123589	0.379566	-0.0629231	0.6688	0.0355277	0.792662
C1_01780C_A	HOL4	orf19.4546	0.0107711	0.92843	0.254323	0.0450909	0.342132	0.00474738
C1_01790W_A	SWI4	orf19.4545	0.00780806	0.949981	0.604714	5.03596e-06	0.455952	0.000278474
C1_01800W_A	NRI2	orf19.4544	0.0139177	0.913418	0.226372	0.0990599	0.256975	0.0534057
C1_01810C_A	UGA2	orf19.4543	1.50804	8.77915e-36	1.40746	1.22272e-28	1.00762	1.37684e-15
C1_01820C_A		orf19.4542	-0.393929	0.0066113	0.196865	0.204187	0.179303	0.226415
C1_01830C_A	UBC8	orf19.4540	0.510215	1.81077e-05	0.0131341	0.918875	0.131576	0.277994
C1_01840C_A		orf19.4539	0.597049	1.2083e-06	0.737696	1.42847e-07	0.891073	4.57905e-13
C1_01850C_A		orf19.4538	0.105243	0.428945	0.366118	0.0117651	0.480509	0.000878043
C1_01860W_A		orf19.4537	-0.763554	1.18403e-10	-0.549958	1.31483e-05	-0.488231	0.000109987
C1_01870C_A	CYS4	orf19.4536	2.02695	1.21827e-70	1.552	6.55737e-36	1.1035	1.24684e-20
C1_01880C_A	PTR3	orf19.4535	0.792844	1.95566e-07	0.356363	0.0115005	0.390837	0.00420642
C1_01890C_A		orf19.4534	0.25602	0.0274536	0.0621062	0.614295	0.0868949	0.47461
C1_01900C_A		orf19.4533	0.0389852	0.750647	-0.0844013	0.5183	-0.00540231	0.965257
C1_01910W_A		orf19.4532	-2.52699	3.5263e-63	-2.66569	3.44176e-61	-2.34852	1.69715e-53
C1_01920W_A	ROA1	orf19.4531	-0.542581	4.05466e-05	-0.428173	0.00263758	-0.713834	4.34126e-08
C1_01930W_A		orf19.4530.1	2.16081	6.12333e-72	1.70049	1.01301e-32	0.991369	8.85352e-17
C1_01940C_A		orf19.4529	-0.237623	0.0846624	-0.46303	0.000858095	-0.323865	0.016617
C1_01950C_A		orf19.4528	0.177862	0.171577	0.00789646	0.951176	-0.0295411	0.810797
C1_01970W_A		orf19.4528.1	1.07624	0.546598	0.143694	0.930673	2.26853	0.326298
C1_01980W_A	HGT1	orf19.4527	0.95436	8.19813e-13	2.69771	1.89446e-66	2.65089	2.89536e-101
C1_01990W_A	HSP30	orf19.4526	4.12607	5.18036e-110	4.25865	1.3027e-123	3.51135	5.51757e-64
C1_02000W_A		orf19.4525	1.05843	4.22803e-19	0.945788	7.26887e-14	0.851149	1.57249e-12
C1_02010C_A	ZCF24	orf19.4524	0.443411	0.000354102	0.485441	0.000212872	0.515533	5.4767e-05
C1_02020W_A		orf19.4523	0.122087	0.387349	-0.16941	0.23748	-0.00722603	0.956935
C1_02030C_A		orf19.4522	0.0393537	0.766471	-0.171959	0.220747	0.052172	0.706313
C1_02040C_A		orf19.3661	0.188847	0.131292	0.38783	0.00221372	0.657455	8.25186e-08
C1_02050C_A	PHO91	orf19.3663	-0.0835068	0.473829	0.170876	0.165964	0.152019	0.189763
C1_02060W_A		orf19.3663.1	0.647159	2.27615e-06	0.412908	0.00516824	0.453593	0.00152258
C1_02070W_A	HSP31	orf19.3664	-0.809606	0.000167464	-2.53174	1.33331e-39	-1.75847	7.7061e-19
C1_02080W_A	SET6	orf19.3665	-1.56446	3.5702e-30	-0.922997	6.8724e-10	-0.912379	1.08988e-09
C1_02090C_A		orf19.3666	-1.25887	2.64383e-20	-0.684344	1.0794e-05	-0.659303	5.31113e-06
C1_02100W_A		orf19.3667	0.783088	3.11136e-09	0.974816	3.94499e-12	0.778094	6.5195e-09
C1_02110C_A	HGT2	orf19.3668	0.296196	0.0150967	0.232967	0.0713634	0.50589	0.0022887
C1_02120C_A	SHA3	orf19.3669	0.0822509	0.47813	0.384606	0.00318695	0.368695	0.00441661
C1_02130C_A	GAL1	orf19.3670	-0.17318	0.142087	-0.732773	1.40713e-07	-0.58664	1.76217e-06
C1_02150W_A	GAL10	orf19.3672	-0.170092	0.144717	-0.827759	3.52682e-09	-0.743806	2.08659e-10
C1_02160W_A		orf19.3673	0.173993	0.287702	-0.0625892	0.707874	-0.139727	0.380684
C1_02170C_A	GAL102	orf19.3674	-0.384158	0.00587893	-0.823901	4.40438e-07	-0.739676	1.07542e-06
C1_02180W_A	GAL7	orf19.3675	-0.0332153	0.785933	-0.371508	0.0056736	-0.24539	0.0442386
C1_02190W_A	ABP140	orf19.3676	-4.3771	3.3479e-223	-4.08981	1.56986e-172	-3.78531	3.73894e-146
C1_02200C_A		orf19.3677	0.0727649	0.602269	-0.212215	0.150201	-0.122439	0.379997
C1_02210W_A		orf19.3678	-0.126253	0.284435	-0.0087792	0.946757	-0.109955	0.405033
C1_02220C_A		orf19.3679	0.234159	0.0739722	0.0643883	0.632983	-0.00705496	0.958757
C1_02230W_A	SEP7	orf19.3680	-0.30755	0.0136959	0.0269659	0.8421	-0.0467887	0.709648
C1_02240W_A		orf19.3681	-0.252811	0.0758689	-0.185666	0.233186	-0.27413	0.0669137
C1_02250W_A	CWH8	orf19.3682	-0.380416	0.0075869	0.646939	6.52497e-06	0.360216	0.00796574
C1_02260C_A	AGE3	orf19.3683	0.165346	0.23202	0.837338	1.73871e-08	0.704826	6.62533e-07
C1_02270C_A		orf19.3684	3.90807	2.19709e-153	4.14391	3.80257e-159	3.4477	2.29484e-104
C1_02280C_A	PSY2	orf19.3685	0.494945	0.000215785	0.773904	3.61377e-08	0.508649	0.00012391
C1_02290C_A		orf19.3686	-0.427425	0.000437165	-0.605898	1.91086e-06	-0.35864	0.0034087
C1_02300W_A		orf19.3687	0.05522	0.668108	0.0141403	0.917544	0.0754205	0.601658
C1_02310C_A		orf19.3688	0.00849928	0.952532	-0.217463	0.148977	-0.185097	0.189541
C1_02320C_A		orf19.3689	0.494683	2.04442e-05	0.300009	0.0138378	0.318083	0.00619622
C1_02330C_A		orf19.3690.2	-1.45191	5.19969e-26	-1.09512	2.50121e-14	-0.655572	2.34512e-06
C1_02340C_A	tR(CCG)1	tR(CCG)1	0.033892	0.919006	-0.680229	0.0231074	-0.732649	0.0125864
C1_02350W_A	TIM21	orf19.3691	-0.900039	9.83707e-12	-1.28772	3.94234e-21	-1.1165	1.34462e-18
C1_02360C_A	PGA5	orf19.3693	-0.848137	2.16704e-05	-0.784142	0.000319548	-0.732134	0.000482349
C1_02370C_A		orf19.3694	0.320963	0.0306062	1.43926	1.64797e-18	0.65965	2.34077e-06
C1_02380C_A		orf19.2925	0.707038	0.000204193	0.355038	0.0405063	0.271819	0.10567
C1_02390W_A		orf19.2926	0.740514	1.92868e-08	0.669957	1.56375e-06	0.597998	7.1877e-06
C1_02400C_A	MNN11	orf19.2927	-0.715992	3.98756e-08	-0.1485	0.361103	-0.179948	0.194479
C1_02410C_A		orf19.2928	0.0345362	0.770646	0.368953	0.00361007	0.319883	0.00859773
C1_02420C_A	GSC1	orf19.2929	0.152887	0.41243	0.405595	0.0457284	0.07789	0.703832
C1_02430C_A		orf19.2930	-0.884184	7.50716e-14	-0.680315	6.03718e-07	-0.481638	7.92727e-05
C1_02440C_A		orf19.2933	-0.0610902	0.681399	0.134623	0.363404	0.266795	0.0597546
C1_02450C_A		orf19.2934	-4.036	9.03501e-175	-2.04244	1.77547e-38	-1.73458	1.4556e-26
C1_02460W_A	RPL10	orf19.2935	-0.961105	2.22088e-13	-1.31165	2.20163e-22	-0.960733	1.29993e-13
C1_02470W_A		orf19.2936	1.1308	1.11002e-14	1.1947	7.45556e-11	0.612348	2.78185e-05
C1_02480W_A	PMM1	orf19.2937	0.103914	0.45159	0.61801	1.9648e-05	0.487865	0.000638921
C1_02490C_A		orf19.2938	-0.774329	1.6815e-09	-0.963523	2.09315e-14	-0.76618	2.44216e-10
C1_02500W_A		orf19.2939	0.507389	0.00129991	0.71351	1.45731e-05	0.752513	3.60228e-06
C1_02510W_A		orf19.2940	0.0806485	0.558171	0.257551	0.0885334	0.336429	0.0200519
C1_02520W_A	SCW4	orf19.2941	0.665908	0.181132	1.37027	0.02906	0.757234	0.168042
C1_02530C_A	DIP5	orf19.2942	-0.866197	2.95752e-14	-0.464417	0.000251726	-0.408281	0.000917057
C1_02540C_A	tR(UCU)4	tR(UCU)4	-2.22903	0.125847	-3.84884	0.000477667	-4.17361	7.51079e-05
C1_02570C_A	PUT4	orf19.2945	-0.25433	0.11137	-0.381524	0.0204478	-0.388376	0.0151514
C1_02580W_A	HNM4	orf19.2946	1.08442	5.34932e-12	0.851672	3.91651e-08	0.537801	0.000254341
C1_02590C_A	SNZ1	orf19.2947	-0.743343	2.04525e-10	-0.695189	2.77667e-08	0.514327	0.000541524
C1_02600W_A	SNO1	orf19.2948	-0.278838	0.0203893	0.322255	0.0461009	0.781013	5.58205e-06
C1_02610W_A	IML1	orf19.2949	-0.481904	0.000784729	0.0369189	0.80632	-0.198151	0.157242
C1_02620C_A	HOM6	orf19.2951	-1.17281	2.5687e-22	-1.2531	9.94153e-23	-0.775638	3.03711e-10
C1_02630C_A	EXG2	orf19.2952	-1.24391	6.02174e-21	-0.700279	2.96406e-06	-0.158175	0.297063
C1_02640C_A	TOM20	orf19.2953	-1.86356	1.55656e-32	-2.0885	5.0283e-40	-1.67042	6.11879e-28
C1_02650W_A		orf19.2954	-0.332713	0.00854481	-0.470073	0.000345825	-0.367617	0.00314805
C1_02660C_A	MGM101	orf19.2956	-0.231291	0.0772053	-0.591434	2.47794e-05	-0.462658	0.000682684
C1_02670C_A	MNN43	orf19.2957	1.54682	7.99475e-13	1.17492	1.29312e-08	1.09965	4.87798e-08
C1_02680C_A	MNN44	orf19.2958	0.839702	4.4262e-09	0.731192	4.71199e-07	0.541608	0.00010324
C1_02690C_A		orf19.2959	1.37994	0.26662	0.535535	0.636599	1.38929	0.286797
C1_02700C_A		orf19.2959.1	-0.306559	0.0426689	0.200464	0.203786	0.47646	0.00265499
C1_02710W_A	FRS2	orf19.2960	-1.25992	3.05189e-26	-1.30975	1.25295e-25	-1.00285	7.42617e-17
C1_02720W_A		orf19.2961	0.0342331	0.783607	-0.123278	0.342083	0.0795567	0.528522
C1_02730W_A		orf19.2962	1.12777	3.48597e-17	1.26877	4.83655e-17	0.786498	8.28789e-08
C1_02740C_A		orf19.2963	0.0856203	0.578934	-0.153535	0.287458	-0.180857	0.194601
C1_02750C_A	RSC2	orf19.2964	0.0798615	0.531841	0.0145156	0.914982	-0.0338518	0.78603
C1_02760W_A		orf19.2965	0.203288	0.112131	0.667138	1.58788e-06	0.522636	0.000109234
C1_02770W_A		orf19.2965.1	-0.708857	1.64662e-06	-1.16248	7.58965e-15	-1.14372	6.77975e-16
C1_02780W_A		orf19.2966	0.472105	8.72915e-05	0.19638	0.146883	0.0234518	0.845425
C1_02790W_A	TIF34	orf19.2967	-1.15292	9.18223e-24	-1.15496	3.55552e-21	-0.99479	2.24505e-17
C1_02800W_A		orf19.2968	0.607323	0.052958	-0.0800785	0.800535	-0.336774	0.242488
C1_02810W_A	RAD16	orf19.2969	0.437299	0.000349125	0.146984	0.272316	0.27397	0.0257318
C1_02820W_A	LYS2	orf19.2970	-2.96453	7.51976e-134	-2.66289	6.73491e-98	-2.1561	3.68095e-77
C1_02830W_A		orf19.2971	-0.131088	0.312774	-0.196267	0.164865	-0.0476942	0.713359
C1_02840W_A	PDE2	orf19.2972	-0.0141068	0.909224	0.238971	0.0771437	0.272208	0.0217569
C1_02850W_A		orf19.2973	0.133522	0.328939	0.143456	0.301786	0.0569649	0.667569
C1_02860C_A	YKT6	orf19.2974	0.703326	1.08294e-08	1.27694	2.55441e-23	1.23942	2.97883e-25
C1_02870W_A	YPT7	orf19.2975	0.443504	0.00049098	0.264897	0.0539193	0.441196	0.00104329
C1_02880C_A	MIA40	orf19.2977	-1.68696	2.10931e-44	-2.28729	7.05e-69	-2.05349	4.03727e-59
C1_02890C_A		orf19.2978	-1.68085	1.89129e-23	-2.49767	1.57766e-47	-2.29076	2.52827e-43
C1_02900C_A		orf19.2980	-0.671361	7.4994e-08	-0.0664884	0.633556	-0.293986	0.0239934
C1_02910C_A		orf19.2982	1.08921	5.51291e-17	0.805693	3.57535e-09	0.933367	7.90265e-13
C1_02920W_A	CDC73	orf19.2983	0.128726	0.288858	0.0342058	0.799631	0.0705348	0.565802
C1_02930C_A	MST1	orf19.2984	-1.33618	9.00204e-28	-1.72791	7.17229e-38	-1.33898	1.76858e-26
C1_02940C_A		orf19.2985	0.708579	2.20417e-08	0.567546	3.49268e-05	0.511627	0.000361824
C1_02950W_A		orf19.2986	0.960973	1.28835e-08	0.388014	0.0229844	0.322887	0.0429619
C1_02960C_A		orf19.2987	-0.572095	4.14145e-06	-0.950243	3.1516e-13	-0.878097	4.46132e-12
C1_02970W_A		orf19.2988	-0.711316	5.67048e-10	-0.837697	1.13806e-11	-0.490312	2.57946e-05
C1_02980W_A	GOR1	orf19.2989	-1.84774	4.04445e-48	-2.13407	9.6272e-54	-1.5165	8.97095e-33
C1_02990C_A	XOG1	orf19.2990	1.02275	2.43427e-15	2.1177	5.90034e-45	0.422227	0.00780047
C1_03000W_A	HOL1	orf19.2991	-0.0784854	0.588739	-0.697955	3.15092e-06	-0.122715	0.436495
C1_03010W_A	RPP1A	orf19.2992	-1.26617	1.10349e-19	-1.5709	2.67259e-27	-1.0896	8.26117e-15
C1_03020C_A	RPL13	orf19.2994	-1.24267	2.16005e-21	-1.49348	1.98311e-27	-1.1175	3.90869e-17
C1_03030W_A	RPS16A	orf19.2994.1	-1.37162	3.00849e-21	-1.64115	4.254e-29	-1.23596	3.96737e-18
C1_03040W_A		orf19.2995	1.69639	2.92517e-30	2.11027	3.4322e-48	1.81772	6.70923e-45
C1_03050W_A		orf19.2996	0.262656	0.0784213	0.507879	0.000532224	0.450421	0.00113316
C1_03060C_A	TSR2	orf19.2998	-4.0509	8.34443e-166	-3.62771	9.51225e-139	-3.66166	9.48695e-103
C1_03070C_A	ORC1	orf19.3000	0.0414182	0.745508	0.186786	0.161202	0.275397	0.0242108
C1_03080C_A	TEM1	orf19.3001	0.491121	0.000196283	1.06977	3.55126e-14	0.917814	2.85051e-11
C1_03090W_A	RPS1	orf19.3002	-1.13	1.75611e-18	-1.4595	3.38364e-28	-1.05058	2.17332e-16
C1_03100W_A		orf19.3003	0.817652	4.56958e-09	0.987576	9.58866e-13	0.665662	5.68665e-07
C1_03110W_A	RPL6	orf19.3003.1	-1.21551	7.45161e-23	-1.51824	2.57604e-31	-1.12128	3.19184e-19
C1_03120W_A		orf19.3004	0.257292	0.0264524	-0.277135	0.0294373	-0.350117	0.00276127
C1_03130C_A	GGA2	orf19.3006	0.621359	4.48775e-07	0.479937	0.000201209	0.445875	0.000319459
C1_03140W_A		orf19.3007	0.852497	1.09504e-10	0.84105	2.14026e-08	0.99158	8.01583e-12
C1_03150C_A		orf19.3007.2	0.616223	3.71192e-06	0.438142	0.00180408	0.354059	0.00979474
C1_03160C_A	COQ4	orf19.3008	0.319361	0.011026	-0.14306	0.349736	0.0159932	0.900432
C1_03170C_A		orf19.3009	1.00064	1.61204e-09	0.804549	1.78333e-08	0.973858	3.07628e-12
C1_03180W_A		orf19.3010	0.400887	0.0092962	0.629241	9.97115e-06	0.760839	3.76096e-08
C1_03190C_A	ECM33	orf19.3010.1	0.0438038	0.704798	-0.0331106	0.783248	-0.194182	0.0974065
C1_03200C_A	ARO80	orf19.3012	-0.0510054	0.71549	0.233127	0.10382	0.390411	0.00402683
C1_03210C_A	CDC12	orf19.3013	0.181761	0.119297	0.43477	0.000402718	0.328702	0.00499753
C1_03220C_A	BMH1	orf19.3014	0.309803	0.00691441	0.142118	0.239926	0.0690068	0.562059
C1_03230C_A	ARX1	orf19.3015	-5.4698	8.02585e-165	-5.37253	1.48789e-143	-5.20876	2.61128e-148
C1_03240W_A		orf19.3016	-1.22929	3.99015e-14	-1.33049	8.16186e-17	-1.16459	1.12324e-13
C1_03250C_A	SPP1	orf19.3018	0.0765243	0.565503	0.292849	0.0356238	0.0731446	0.576147
C1_03260W_A		orf19.3019	-0.144323	0.287802	0.266329	0.0661697	0.0639127	0.644326
C1_03270W_A		orf19.3021	1.546	2.68064e-34	1.2355	4.35982e-21	0.989253	4.23563e-16
C1_03280W_A		orf19.3022	-2.32246	8.85617e-73	-2.85465	4.73786e-96	-2.43413	5.4527e-71
C1_03290W_A	NGG1	orf19.3023	-0.0568849	0.635086	0.407782	0.00164169	0.18129	0.138585
C1_03300C_A	MAS1	orf19.3026	-0.862922	1.53686e-10	-1.15673	8.07557e-16	-1.08897	7.70402e-15
C1_03310W_A	ARP7	orf19.3027	-0.0203071	0.869393	-0.108993	0.376324	-0.0750419	0.523036
C1_03320C_A	EHD3	orf19.3029	0.280173	0.0219684	0.520704	0.00011698	0.755361	1.41163e-09
C1_03330C_A		orf19.3030	0.833123	1.55571e-11	0.687159	1.81418e-07	0.682613	4.82172e-08
C1_03340C_A	SEC62	orf19.3031	0.0905379	0.453553	0.261911	0.0441677	0.0528414	0.666452
C1_03350C_A	RLI1	orf19.3034	-2.8205	8.28583e-93	-2.50483	5.61656e-62	-2.34667	5.49448e-63
C1_03360W_A		orf19.3035	-0.444552	0.00223933	-0.337195	0.0267115	-0.569852	6.77226e-05
C1_03370W_A		orf19.3037	-2.32781	2.19117e-76	-2.48863	1.1984e-64	-2.12845	2.88139e-63
C1_03380W_A	TPS2	orf19.3038	0.483726	6.16663e-05	0.102439	0.420782	0.134746	0.262914
C1_03390W_A	EHT1	orf19.3040	-2.13671	2.4669e-51	-2.50469	1.62422e-72	-2.17325	1.68045e-55
C1_03400W_A		orf19.3041	0.894491	4.42075e-14	0.630004	3.2852e-07	0.383345	0.00149412
C1_03410W_A		orf19.3042	0.0969112	0.514824	1.15298	2.18519e-11	0.816701	9.2889e-07
C1_03420W_A	tN(GUU)3	tN(GUU)3	0.935649	0.578544	-1.51839	0.205079	-1.20887	0.32666
C1_03430W_A		orf19.3043	0.200167	0.117353	0.228553	0.092765	0.39524	0.00364792
C1_03440C_A		orf19.3045	-0.0443109	0.702605	0.012204	0.921154	-0.000953398	0.993595
C1_03450C_A		orf19.3047	0.649719	1.71361e-06	0.557972	4.64623e-05	0.551609	1.73865e-05
C1_03460C_A		orf19.3048	0.140367	0.331945	0.811821	2.80648e-07	-0.0341512	0.807982
C1_03470C_A		orf19.3049	1.10215	0.0296632	0.987127	0.0626089	0.888903	0.133038
C1_03480C_A	AGE1	orf19.3050	0.279406	0.0165646	0.202907	0.110604	0.238705	0.0433563
C1_03490W_A		orf19.3051	0.49751	0.000114774	0.0171051	0.894954	0.402437	0.00175216
C1_03500W_A	YPT1	orf19.3052	0.238847	0.0752033	0.287151	0.0438955	0.282645	0.0320679
C1_03510C_A		orf19.3053	1.37679	2.40669e-26	0.73286	2.11627e-07	0.121875	0.351928
C1_03520W_A	RPN3	orf19.3054	0.92629	1.37957e-15	0.879397	8.5115e-13	0.736572	2.48545e-10
C1_03530W_A	MED17	orf19.3055	-0.308884	0.00963345	-0.241182	0.0627276	-0.11084	0.371532
C1_03540C_A		orf19.3057	-1.255	7.1557e-14	-1.531	8.77772e-21	-1.37599	2.90726e-17
C1_03550C_A	COQ6	orf19.3058	-0.280834	0.0205802	-0.498884	8.73789e-05	-0.474138	5.91176e-05
C1_03560C_A	SUA71	orf19.3059	-0.10828	0.362553	-0.415145	0.000767175	-0.417899	0.000473561
C1_03570C_A	tL(UAA)3	tL(UAA)3	-2.41295	0.622229	-4.38664	0.164592	-2.63349	0.59016
C1_03580W_A		orf19.3059.1	3.777	0.100111	2.06711	0.310106	0.818298	0.628679
C1_03600W_A		orf19.3060	0.596758	4.91078e-07	0.45552	0.00035403	0.357396	0.00422832
C1_03610C_A	IMP1	orf19.3061	0.827622	2.64777e-10	0.479654	0.000335791	0.501569	9.14379e-05
C1_03620C_A		orf19.3061.1	-1.3892	5.08941e-22	-1.31594	4.897e-19	-0.869183	1.62275e-09
C1_03630W_A		orf19.3062	-0.265833	0.0427095	-0.0372539	0.788524	0.201227	0.130638
C1_03640C_A	HFL1	orf19.3063	-0.107176	0.441901	0.319572	0.0325997	0.146797	0.314237
C1_03650C_A	MRPL27	orf19.3064	-2.77731	3.65719e-59	-3.60387	1.32148e-102	-3.1555	3.66959e-78
C1_03660W_A		orf19.3064.1	0.441972	0.0196635	0.427098	0.031235	0.28887	0.134542
C1_03670C_A	DAO1	orf19.3065	0.741234	5.1759e-10	0.0691183	0.618559	-0.0860372	0.46661
C1_03680W_A	ENG1	orf19.3066	0.590673	5.41784e-06	0.531136	4.20497e-05	-0.271792	0.0272397
C1_03690W_A		orf19.71	0.314302	0.00745852	0.122905	0.319153	0.149006	0.202274
C1_03700C_A	tT(CGU)1	tT(CGU)1	NA	NA	NA	NA	NA	NA
C1_03710C_A	MSB1	orf19.1133	-0.152395	0.329298	-0.126326	0.427324	-0.100412	0.488563
C1_03720C_A		orf19.1037	1.22391	1.70763e-23	0.867594	2.92084e-11	0.324835	0.00998623
C1_03730C_A	MNS1	orf19.1036	0.476548	4.73437e-05	0.521327	4.38885e-05	0.355414	0.00268463
C1_03740W_A	WAR1	orf19.1035	0.407571	0.00362287	0.634245	1.21225e-05	0.6987	4.73855e-07
C1_03750W_A		orf19.1034	0.352096	0.0168925	-0.328821	0.0586171	-0.540126	0.000719887
C1_03760C_A	STR2	orf19.1033	-0.694326	4.3359e-09	-0.768223	6.17995e-08	-0.598837	6.20567e-07
C1_03770W_A	SKO1	orf19.1032	-0.242865	0.0813316	-0.353348	0.00835997	-0.24684	0.0728506
C1_03780C_A	HMG1	orf19.1031	-0.759323	4.90033e-09	-0.660958	9.54565e-07	-0.652943	2.42258e-07
C1_03790C_A		orf19.1030	-3.99899	9.30168e-139	-4.07129	3.59065e-123	-3.94025	1.90425e-134
C1_03800W_A	RPP1	orf19.1029	-1.64193	5.10199e-20	-0.888503	3.47256e-06	-0.990375	1.12309e-08
C1_03810C_A	ELA1	orf19.1028	0.60304	0.000954747	0.802742	1.2009e-05	0.403113	0.016069
C1_03820W_A	PDR16	orf19.1027	0.377465	0.00596619	-0.71742	1.72187e-07	-0.942553	3.95137e-13
C1_03830C_A		orf19.1026	-2.4959	2.82648e-67	-1.95025	4.05375e-38	-1.82452	4.88425e-36
C1_03840W_A		orf19.1026.1	-1.74862	1.19619e-18	-1.03156	1.13776e-06	-0.782062	0.000388056
C1_03860C_A	BNI4	orf19.4457	0.0618575	0.705735	0.0627006	0.698765	0.024837	0.868656
C1_03870C_A		orf19.4459	-1.22762	1.43376e-18	-0.630471	0.000109331	-0.31982	0.0319266
C1_03880C_A		orf19.4461	0.39925	0.702801	0.8131	0.491037	1.29313	0.31099
C1_03890W_A		orf19.4463	-1.10606	0.0868959	-1.855	0.00195232	-1.42969	0.0317545
C1_03900W_A	SEN15	orf19.4464	-0.848738	1.62086e-07	-0.508057	0.00342763	-0.315525	0.0695049
C1_03910C_A		orf19.4465	0.219193	0.0797887	0.800841	3.46255e-09	0.843497	1.12368e-10
C1_03920C_A		orf19.4466	0.0561401	0.695831	0.281656	0.0646233	0.261484	0.0749922
C1_03930W_A	NUE2	orf19.4467	-0.740234	1.43691e-08	-1.37656	1.99475e-24	-1.19729	4.62813e-20
C1_03940W_A		orf19.4468	0.0132044	0.927446	0.00365606	0.980127	-0.0637203	0.67499
C1_03950C_A		orf19.4470	-0.239845	0.146494	-0.21057	0.207537	-0.346134	0.0198015
C1_03960C_A		orf19.4471	0.293862	0.0286936	0.164722	0.233214	0.114047	0.354864
C1_03980W_A	SPC19	orf19.4473	0.679372	9.50914e-06	0.288905	0.0617448	0.207686	0.135704
C1_03990W_A		orf19.4474	1.43379	6.35325e-24	2.208	7.73465e-35	1.78238	3.20818e-37
C1_04000C_A	KTR4	orf19.4475	0.130649	0.288743	0.282683	0.034588	0.146625	0.299301
C1_04010C_A		orf19.4476	-0.240732	0.125606	0.634262	0.000264253	0.123357	0.466216
C1_04020C_A	CSH1	orf19.4477	0.683232	6.11236e-09	1.03274	4.89562e-15	-0.510391	1.69683e-05
C1_04030W_A		orf19.4478	-0.84731	4.40007e-12	-1.38632	3.50207e-27	-1.2162	2.34552e-22
C1_04040C_A		orf19.4479	-5.55339	8.7375e-210	-5.14676	5.23175e-158	-5.06818	3.08066e-172
C1_04050C_A	MFALPHA	orf19.4481	4.42918	0.135147	4.33091	0.164032	0.833333	0.719946
C1_04060W_A	IFI3	orf19.4482	1.04274	9.81975e-11	0.838104	5.2027e-07	0.429845	0.00649797
C1_04070C_A	BET4	orf19.1039	-0.408681	0.00259625	-0.0785143	0.589941	0.0333932	0.818621
C1_04080W_A	MAD2	orf19.1040	0.0284885	0.848916	0.134599	0.396682	0.0220641	0.89476
C1_04090C_A		orf19.1041	-3.1885e-05	0.999815	0.427565	0.00301983	0.411681	0.00307291
C1_04100C_A	POR1	orf19.1042	0.838479	1.55853e-13	0.719946	2.3813e-09	0.357359	0.00381174
C1_04110W_A		orf19.1043	0.431081	0.000864529	0.95793	6.06832e-12	0.855535	9.71756e-11
C1_04120C_A		orf19.1045	-0.932471	9.9557e-07	0.234371	0.201956	-0.00535719	0.976586
C1_04130W_A	ERB1	orf19.1047	-3.79737	3.49985e-184	-3.34425	9.0679e-82	-3.37526	4.76462e-134
C1_04140W_A	IFD6	orf19.1048	-0.665338	1.57255e-05	0.741326	1.97447e-05	0.128315	0.434063
C1_04150C_A		orf19.1049	0.26119	0.131675	0.638192	0.00050642	0.350676	0.0481524
C1_04160C_A		orf19.1050	-0.212254	0.171826	0.242173	0.142786	0.0328242	0.838367
C1_04170C_A	HTA2	orf19.1051	0.416882	0.00168458	0.624055	7.25151e-06	0.23557	0.0824171
C1_04180W_A		orf19.1052	0.393254	0.00125348	0.538029	6.0924e-05	0.231084	0.0624999
C1_04190C_A	BST1	orf19.1053	-0.059623	0.659255	-0.0764424	0.565697	-0.0490781	0.706961
C1_04200C_A		orf19.1054	0.408401	0.0074818	0.181597	0.211471	0.104923	0.464447
C1_04210C_A	CDC3	orf19.1055	0.461814	9.88937e-05	0.642529	3.26782e-07	0.458171	0.000191753
C1_04220C_A		orf19.1057	-0.116231	0.3748	-0.659351	6.31622e-06	-0.52956	4.94224e-05
C1_04230W_A	RPN13	orf19.1058	0.558074	2.51544e-05	0.406469	0.00318655	0.346631	0.00417764
C1_04240C_A	HHF1	orf19.1059	0.525228	0.000145235	0.773059	8.9997e-08	0.480477	0.000706797
C1_04260W_A	HHT21	orf19.1061	0.510485	7.49706e-05	0.703695	2.09922e-07	0.308724	0.0179355
C1_04270C_A		orf19.1062	0.247339	0.56705	-0.151802	0.726185	-0.659485	0.0994602
C1_04280C_A		orf19.1063	-0.540578	5.38166e-05	-0.335414	0.022028	-0.00253054	0.985682
C1_04290C_A	ACS2	orf19.1064	-0.495224	1.38883e-05	-0.534372	2.92493e-05	-0.138495	0.255921
C1_04300C_A	SSA2	orf19.1065	0.354538	0.00605079	0.411606	0.00142782	0.0584903	0.694292
C1_04310C_A	GIG1	orf19.1066	-0.164228	0.353312	-0.692913	0.000197112	-0.206202	0.267452
C1_04320W_A	GPM2	orf19.1067	0.153327	0.237492	-0.588312	7.43252e-05	-0.702349	7.84211e-08
C1_04330W_A	RPN4	orf19.1069	0.0700057	0.589689	-0.147114	0.287044	-0.018261	0.883046
C1_04340C_A		orf19.1070	-0.11997	0.422434	-0.594879	0.000122262	-0.608938	4.94375e-05
C1_04350C_A		orf19.5203	-0.352752	0.0124093	-0.0306648	0.838482	-0.106686	0.446015
C1_04360C_A		orf19.5201.1	0.181486	0.251673	0.468151	0.00675693	0.288682	0.0567796
C1_04370C_A		orf19.5201	-2.42907	1.79619e-64	-2.85122	1.577e-74	-2.39874	3.59637e-54
C1_04380W_A	SIT4	orf19.5200	0.243816	0.0391454	-0.0480621	0.697326	-0.011152	0.925841
C1_04390C_A	NOP4	orf19.5198	-4.75918	3.85043e-238	-4.36524	1.58804e-182	-4.31518	5.1552e-214
C1_04400C_A	APE2	orf19.5197	0.707666	8.06535e-10	0.80263	5.14475e-11	0.558969	2.60734e-06
C1_04410C_A	ESS1	orf19.5196	0.495134	0.000298382	0.216864	0.135673	0.0806611	0.542438
C1_04420C_A	URA6	orf19.5195	-0.307703	0.00913974	-0.438845	0.000914328	-0.372537	0.00188917
C1_04430C_A		orf19.5194.1	0.825992	1.50349e-09	0.462439	0.00198007	0.188907	0.154782
C1_04440W_A		orf19.6833.2	NA	NA	NA	NA	NA	NA
C1_04450C_A	FMA1	orf19.6837	-0.348366	0.0163259	-2.71356	8.46413e-74	-1.88293	6.50625e-38
C1_04460C_A		orf19.6838	0.565283	0.00016792	0.30653	0.0388627	0.554905	4.1135e-05
C1_04470C_A		orf19.6840	0.0304031	0.847271	-0.0062204	0.970082	0.117356	0.498493
C1_04480C_A	TUS1	orf19.6842	0.438723	0.00109104	0.171124	0.208674	0.506871	9.46639e-05
C1_04490W_A		orf19.6843	-0.147161	0.252083	-0.234532	0.0670883	0.00222248	0.987205
C1_04500W_A	ICL1	orf19.6844	-0.413332	0.00895056	-0.72354	7.66925e-06	0.723676	2.90989e-06
C1_04510W_A		orf19.6845	-0.62178	0.000158661	-0.336815	0.0770999	-0.126161	0.467327
C1_04520C_A	PHO85	orf19.6846	0.409494	0.000649484	0.197644	0.119657	0.270939	0.022229
C1_04530C_A		orf19.6847	0.0181245	0.887322	0.354837	0.00706549	0.501186	7.38927e-05
C1_04540C_A	VPS16	orf19.6848	0.18198	0.129314	0.28656	0.0233479	0.300378	0.0134778
C1_04550W_A	ELC1	orf19.6849	0.618365	3.31349e-06	0.686728	1.6229e-05	0.748217	8.15292e-07
C1_04560W_A		orf19.6850	0.994872	3.56804e-15	0.996187	2.82265e-14	0.879693	9.80851e-12
C1_04570C_A	CHL4	orf19.6851	0.16678	0.280023	0.820102	1.76672e-06	0.542045	0.000895774
C1_04580C_A		orf19.6852	0.115287	0.434615	-0.0487421	0.768147	0.0986986	0.517208
C1_04590W_A		orf19.6852.1	1.79821	2.79595e-49	2.17875	3.50154e-63	1.84444	4.15919e-53
C1_04600C_A		orf19.6853	-2.94173	5.0124e-117	-3.40206	5.66307e-144	-2.92983	1.45466e-98
C1_04610W_A	ATP1	orf19.6854	-0.0753262	0.534923	-0.421661	0.000904489	-0.337128	0.00545322
C1_04620W_A		orf19.6855	-0.718615	1.75733e-09	-0.211615	0.0960026	-0.22038	0.070765
C1_04630C_A		orf19.783	0.321254	0.0158311	0.449632	0.00112467	0.335649	0.0124026
C1_04640W_A		orf19.782	0.486636	8.61155e-05	0.419424	0.00112996	0.455686	0.000266399
C1_04650W_A	DUR3	orf19.781	-1.36572	3.69864e-14	-4.45173	5.16259e-178	-2.05526	6.20137e-36
C1_04660W_A	DUR1,2	orf19.780	-1.45068	8.59704e-26	-3.09581	1.95865e-102	-1.71544	8.13456e-33
C1_04670W_A	HAT1	orf19.779	0.366898	0.00240244	0.732135	1.18589e-08	0.593915	1.96005e-06
C1_04680W_A	PIL1	orf19.778	1.55829	2.53501e-42	1.29049	2.21573e-25	0.400713	0.00104575
C1_04690C_A	REC8	orf19.776	-0.557949	0.55154	-0.944448	0.29764	-1.38659	0.0804671
C1_04700C_A		orf19.775	0.355568	0.0116281	-0.350932	0.00672652	-0.342604	0.00643998
C1_04710C_A		orf19.773	-3.42754	2.3847e-77	-2.46857	1.45933e-32	-2.31631	3.63292e-30
C1_04720W_A		orf19.772.1	-1.34974	5.21233e-13	-1.27503	1.15151e-10	-0.884966	8.7268e-06
C1_04730C_A	LYS21	orf19.772	-0.941239	1.24928e-15	-1.37715	1.69307e-28	-1.28499	6.59182e-25
C1_04740W_A	LPG20	orf19.771	1.33189	6.49585e-28	0.616707	1.83394e-06	0.241948	0.0428272
C1_04750W_A	IFE1	orf19.769	0.961109	1.06888e-12	0.714012	3.14334e-07	0.139174	0.300046
C1_04760C_A	SYG1	orf19.768	-0.240354	0.0427799	-0.700959	4.70441e-08	-0.674936	3.5692e-08
C1_04770C_A	ERG3	orf19.767	0.173006	0.179648	-0.769752	8.75687e-09	-0.762848	7.97857e-08
C1_04780C_A		orf19.764	-0.351286	0.00654733	-0.321573	0.0142666	-0.0967185	0.44401
C1_04790W_A		orf19.763	-0.672889	1.35471e-06	-0.713896	2.17396e-06	-0.526379	5.34951e-05
C1_04800C_A		orf19.762	0.61818	0.0881767	0.722825	0.0628928	0.449552	0.227261
C1_04810W_A	TCO89	orf19.761	-0.0464998	0.69973	-0.00841759	0.947068	0.171583	0.17545
C1_04820C_A		orf19.760	-2.38052	1.33069e-33	-3.13838	9.28739e-48	-2.54244	1.93708e-33
C1_04830W_A	SEC21	orf19.759	0.407737	0.00292453	0.54803	3.31981e-05	0.505545	0.000107164
C1_04840C_A		orf19.758	-0.470823	0.00133411	-0.8388	1.58802e-08	-0.660277	7.09727e-06
C1_04850C_A		orf19.757.1	-0.46831	0.0233913	-0.996543	3.13532e-07	-0.635683	0.00155696
C1_04860W_A		orf19.757	0.425445	0.000458651	0.419535	0.000812953	0.366789	0.00231303
C1_04870W_A	SAP7	orf19.756	0.293976	0.159231	0.972249	4.61112e-05	0.530157	0.0223013
C1_04880C_A	MRPL37	orf19.755	-3.30088	6.17355e-87	-3.84944	3.05907e-108	-3.24275	2.0081e-78
C1_04890W_A	YBN5	orf19.754	-1.28494	1.87629e-27	-1.40165	2.17748e-29	-1.12667	3.11109e-21
C1_04900W_A	MNN15	orf19.753	-0.128693	0.33877	0.155738	0.286374	0.0274776	0.829248
C1_04910C_A		orf19.752	0.277441	0.0266818	0.161541	0.235445	0.354837	0.00444061
C1_04930C_A		orf19.751	0.41842	0.00920434	0.755921	1.5048e-05	0.705071	3.10024e-05
C1_04940C_A		orf19.750	1.03184	0.0184243	-0.250141	0.499777	-0.338262	0.356756
C1_04950C_A	RPM2	orf19.48	-0.678266	1.76887e-05	-0.871506	1.19347e-08	-0.629078	1.81912e-05
C1_04960C_A		orf19.50	0.241732	0.0471262	0.136372	0.284363	0.147899	0.225437
C1_04970W_A		orf19.51	-2.13336	2.60284e-50	-2.23711	4.70427e-58	-1.77121	4.6631e-50
C1_04980C_A		orf19.52	0.494625	2.00269e-05	-0.00856156	0.9456	-0.0453369	0.706906
C1_04990C_A		orf19.53	-0.512882	4.47666e-05	-0.501851	0.000141962	-0.628811	5.09515e-07
C1_05000W_A	RHD1	orf19.54	0.121728	0.310071	-0.118776	0.331908	-0.360294	0.00177392
C1_05010C_A		orf19.55	-0.283879	0.0237148	0.437941	0.000980403	0.454704	0.000470454
C1_05020C_A	ARG2	orf19.56	1.00349	4.50127e-16	0.939146	5.02592e-13	0.983238	2.74828e-15
C1_05030C_A	PSF2	orf19.57	0.665671	2.90503e-05	0.0326162	0.824961	-0.015008	0.913316
C1_05050C_A	RRP6	orf19.58	-3.76605	7.05608e-152	-3.19963	3.62214e-90	-3.1911	1.77445e-107
C1_05060W_A	REI1	orf19.59	-5.50579	6.61924e-198	-4.49266	8.98328e-115	-4.37444	1.60574e-118
C1_05070C_A	GPI7	orf19.4064	-0.138987	0.288595	-0.396094	0.0042579	-0.0987104	0.444727
C1_05080W_A	GPT1	orf19.4063	-0.920883	1.6937e-08	-1.20651	1.04131e-14	-0.154313	0.363909
C1_05090W_A	TRY2	orf19.4062	-0.0331387	0.796192	0.234079	0.0840633	0.253385	0.0583876
C1_05100W_A		orf19.4061	0.417721	0.001687	0.386973	0.00652776	0.521442	0.000143295
C1_05110C_A	ARO4	orf19.4060	-3.09806	1.75082e-85	-3.12788	2.53546e-81	-2.61247	9.6594e-58
C1_05120W_A		orf19.4059	0.213219	0.0863449	-0.209925	0.119548	-0.196078	0.110868
C1_05140W_A	BRG1	orf19.4056	-0.753254	1.27383e-05	0.236952	0.117026	0.662022	1.04563e-05
C1_05150C_A		orf19.450	0.0572585	0.87274	-0.320335	0.393057	-0.454648	0.182467
C1_05160C_A		orf19.449	0.351569	0.00206004	0.0263138	0.827593	0.442079	0.000121533
C1_05170C_A	CUE5	orf19.448	1.69513	8.34299e-47	1.32171	1.00607e-24	1.12826	1.29672e-21
C1_05180C_A		orf19.446.2	-0.644222	1.45651e-05	-0.87702	1.57641e-08	-0.580345	0.000119529
C1_05190C_A		orf19.446.1	-0.784049	1.10757e-07	-0.238119	0.123437	0.0323775	0.831219
C1_05200C_A		orf19.446	0.398167	0.00620353	0.0943678	0.496592	0.0261962	0.845947
C1_05210C_A		orf19.445	-3.35503	8.42897e-149	-3.43811	1.391e-140	-3.1718	2.01303e-111
C1_05220C_A		orf19.444	0.0686594	0.847447	0.277606	0.446389	-0.406186	0.221956
C1_05230W_A		orf19.443	-2.00556	4.88576e-57	-0.761828	1.27946e-07	-0.966617	2.19683e-12
C1_05240C_A	RPT1	orf19.441	0.749689	2.75779e-10	0.597564	1.60404e-06	0.461715	0.000212162
C1_05250W_A		orf19.442	NA	NA	NA	NA	NA	NA
C1_05260C_A	SDH1	orf19.440	-0.230066	0.0533386	-0.180293	0.148701	-0.0458106	0.70382
C1_05270C_A		orf19.439	-2.6621	1.13577e-71	-3.12602	7.56915e-91	-2.68529	7.95658e-70
C1_05280W_A		orf19.438	-0.0907171	0.455547	-0.315358	0.0192595	-0.272411	0.026571
C1_05290W_A	GRS1	orf19.437	-1.04141	1.2962e-18	-1.24419	1.35258e-22	-1.00784	5.8103e-17
C1_05300C_A	PRD1	orf19.434	0.8226	1.4264e-12	0.774417	2.82984e-10	0.662134	3.53967e-08
C1_05310W_A	tP(UGG)1	tP(UGG)1	0.853536	0.576533	-1.19899	0.290548	-0.780328	0.526544
C1_05320C_A		orf19.433	0.047972	0.711225	0.29441	0.0370368	0.219476	0.126919
C1_05330C_A		orf19.432	0.583997	6.98263e-05	1.39116	6.80037e-20	0.741934	5.61529e-07
C1_05340C_A	ZCF2	orf19.431	-0.245361	0.0483173	-0.571025	9.96324e-06	-0.290054	0.017204
C1_05350W_A	YPT53	orf19.430	0.37923	0.00789029	0.113945	0.463873	0.134082	0.38873
C1_05360C_A		orf19.429	-2.22375	2.9904e-72	-1.45299	8.4916e-27	-1.60352	1.30041e-32
C1_05370C_A		orf19.428	0.949412	3.08445e-11	0.966757	7.25502e-11	0.834208	2.56227e-09
C1_05380C_A		orf19.427	-0.616577	3.7624e-06	0.0525174	0.725257	-0.0684928	0.606006
C1_05390C_A		orf19.426	-0.128653	0.275058	-0.015649	0.900304	-0.0313883	0.793334
C1_05400C_A		orf19.425	-0.367846	0.0239213	-0.484053	0.00664506	-0.256348	0.143966
C1_05410C_A	TRP99	orf19.424	2.25438	1.85308e-71	2.0065	7.34247e-53	0.738347	2.45113e-09
C1_05420W_A		orf19.423	0.820571	1.47757e-09	1.36217	6.0726e-23	1.15364	7.0373e-20
C1_05430W_A	SPT20	orf19.422	-0.188279	0.149455	-0.266018	0.0510833	-0.303616	0.0176832
C1_05440C_A		orf19.419	1.76994	4.05712e-19	0.661745	0.000274242	0.495933	0.00651852
C1_05450W_A		orf19.420	NA	NA	NA	NA	NA	NA
C1_05460W_A	KOG1	orf19.418	0.233804	0.0779564	0.0127299	0.926805	0.046666	0.718528
C1_05470W_A	MTM1	orf19.417	-2.59573	9.0851e-73	-2.79471	1.52166e-74	-2.39867	1.52634e-52
C1_05480C_A		orf19.416	-0.187899	0.438262	0.119962	0.65921	0.131678	0.618634
C1_05490C_A		orf19.415	-0.275929	0.0337747	-0.657354	9.52895e-07	-0.470403	0.000184003
C1_05500W_A	RSM22	orf19.414	-4.89703	1.94369e-255	-5.02789	1.10938e-245	-4.64483	6.17193e-211
C1_05510C_A	RPS27A	orf19.413.1	1.23187	7.84934e-19	1.45946	5.60286e-24	1.55061	2.99035e-30
C1_05520W_A		orf19.413	0.139177	0.304519	0.0665136	0.653051	-0.539099	7.90396e-05
C1_05530C_A	SSH1	orf19.412	-0.0128439	0.91547	-0.328599	0.0118566	-0.181203	0.161043
C1_05540C_A		orf19.411	1.5641	2.29586e-36	1.10312	9.13828e-19	0.79484	5.58213e-12
C1_05550C_A		snR60	0.672183	0.337289	0.979315	0.215448	-0.170347	0.788547
C1_05560W_A	RIB4	orf19.410.3	0.644136	1.3183e-06	-0.0268609	0.829458	-0.163618	0.187126
C1_05570W_A	tN(GUU)2	tN(GUU)2	-3.41053	0.434703	-3.90244	0.27924	-3.59488	0.360191
C1_05580W_A	tN(GUU)1	tN(GUU)1	-4.90975	0.0639505	-3.55398	0.420273	-2.63349	0.59016
C1_05590W_A	tT(AGU)1	tT(AGU)1	-0.937302	0.834359	-1.08108	0.814599	1.32263	0.791054
C1_05600W_A	GSL1	orf19.2495	0.35954	0.00827429	0.128385	0.360978	0.0920296	0.493801
C1_05610W_A		orf19.2494	-0.493568	5.96951e-05	-0.516156	0.000171386	-0.396052	0.00168133
C1_05620C_A	STE3	orf19.2492	-0.557249	0.00198666	-0.108865	0.64111	-0.193784	0.281913
C1_05630C_A		orf19.2489	-2.78236	5.24594e-106	-2.66656	3.10081e-68	-2.36188	2.53184e-92
C1_05640C_A	FAL1	orf19.2488	-3.07078	2.3076e-64	-2.6098	6.95479e-43	-2.54036	3.94824e-42
C1_05650W_A		orf19.2487	-1.45085	2.41551e-26	-1.49488	6.40386e-27	-1.43116	1.11124e-26
C1_05660C_A		orf19.2485	-0.522405	4.07359e-05	-0.203073	0.146798	-0.18372	0.141618
C1_05670W_A		orf19.2484	0.894624	7.24239e-15	0.413418	0.000914703	0.365744	0.00163229
C1_05680C_A	RIM1	orf19.2483	0.634691	1.67689e-07	1.20905	3.05597e-20	0.97629	2.39381e-15
C1_05690C_A		orf19.2481	1.56055	8.27572e-07	1.14551	0.00258658	0.576913	0.0558823
C1_05700W_A	AUT7	orf19.2480.1	1.94639	8.54037e-55	1.03545	8.18399e-14	0.709735	2.6954e-09
C1_05710C_A	UGA4	orf19.2479	-0.168627	0.440211	-1.2796	1.09176e-11	-1.01869	4.23331e-07
C1_05720W_A		orf19.2478.1	-1.34897	1.49434e-25	-1.64953	5.48349e-34	-1.04479	2.67022e-15
C1_05730W_A		snR39b	NA	NA	NA	NA	NA	NA
C1_05740C_A		orf19.2478	-0.242553	0.196949	0.963158	0.000607227	0.762678	0.000534967
C1_05750C_A		orf19.2476	0.0228432	0.876881	0.447316	0.00263695	0.494107	0.000320099
C1_05760C_A	PGA26	orf19.2475	-0.230205	0.118153	-0.330376	0.0388174	-0.414473	0.0108722
C1_05770C_A	PRC3	orf19.2474	0.910537	2.06015e-14	0.381579	0.00301786	0.308306	0.0115032
C1_05780W_A	RSC9	orf19.2473	-0.147928	0.215837	0.0919934	0.458897	0.141435	0.232154
C1_05790W_A		orf19.2472.1	-1.59456	1.31478e-17	-1.05684	1.50198e-08	-0.487586	0.00955149
C1_05800C_A		orf19.2472	-0.234169	0.113446	-0.296699	0.0737142	-0.0280138	0.854803
C1_05810W_A	GIM5	orf19.2471	-0.518903	0.000169474	-0.630829	2.48563e-06	-0.481708	0.000185453
C1_05820C_A	RAD10	orf19.2469	-0.310632	0.0467972	-0.38648	0.0197465	-0.209871	0.206921
C1_05830W_A		orf19.2468	-1.64984	5.05134e-19	-1.55197	1.0447e-13	-1.0286	2.21487e-06
C1_05840W_A	PRN1	orf19.2467	-1.88616	2.16517e-25	-1.95103	9.10412e-28	-1.64988	1.27525e-20
C1_05850W_A	POL32	orf19.2465	-0.705839	2.70886e-06	-0.067603	0.633152	0.112409	0.426984
C1_05860W_A	PRN2	orf19.2463	0.0456439	0.727033	0.142917	0.295129	0.133185	0.328012
C1_05870W_A	PRN3	orf19.2462	-0.398856	0.00655568	-0.115623	0.409056	-0.0246707	0.853659
C1_05880W_A	PRN4	orf19.2461	-0.104709	0.402754	-0.00402216	0.974579	-0.259017	0.0315048
C1_05890W_A		orf19.2460	-0.873257	0.0666196	-0.396628	0.467157	0.389927	0.520971
C1_05900W_A		orf19.2459	-0.559126	2.15716e-05	-0.638923	1.22106e-05	-0.590545	6.97235e-06
C1_05910W_A	SIP5	orf19.2458	1.10586	9.87434e-21	0.713211	1.10852e-08	0.600252	3.46766e-07
C1_05920W_A		orf19.2457	-0.619114	0.0459043	-0.132381	0.695366	0.109955	0.748186
C1_05930C_A	DUG2	orf19.2455	-0.12281	0.375979	-0.326618	0.0177487	0.406251	0.00226393
C1_05940W_A	PHO87	orf19.2454	-1.46469	2.58791e-35	-1.42959	2.12324e-31	-1.44964	1.84627e-30
C1_05950C_A		orf19.2452	0.100416	0.397504	-0.224062	0.073967	0.089978	0.471692
C1_05960W_A	PGA45	orf19.2451	-0.765509	8.71728e-10	-1.35446	1.26944e-24	-0.478661	0.00104145
C1_05970W_A		orf19.2449	0.959162	0.00178062	1.47178	1.71608e-05	1.00271	0.00352448
C1_05980W_A		orf19.2447	0.445513	0.000365543	0.523183	5.26026e-05	0.564869	5.51502e-06
C1_05990C_A		orf19.2446	0.70761	4.12749e-09	0.580619	3.87602e-06	0.722166	1.30872e-09
C1_06000W_A		orf19.2445	8.14211	0	7.68502	0	2.99148	1.58529e-100
C1_06010W_A	CHS7	orf19.2444	-0.0775764	0.52802	0.0558626	0.677156	-0.00259605	0.983778
C1_06020W_A	RGD1	orf19.2443	0.546306	5.43915e-06	0.447169	0.000398852	0.458321	0.000112844
C1_06030C_A		orf19.2442	-0.209506	0.154976	0.156134	0.328829	0.110974	0.472489
C1_06040W_A	RTT101	orf19.2440	0.157013	0.20755	0.710763	5.96665e-08	0.716091	1.52039e-08
C1_06050C_A		orf19.2439.1	-0.232429	0.0835953	-0.593529	1.91965e-05	-0.412307	0.00198244
C1_06060C_A	ACP1	orf19.2439	-0.323485	0.0118938	-0.752564	4.17431e-08	-0.522016	8.70133e-05
C1_06070W_A		orf19.2438	-1.79978	4.43171e-33	-1.66368	5.51409e-29	-1.28522	3.32973e-17
C1_06080C_A	ARC35	orf19.2437	0.611542	2.60663e-07	0.387972	0.0027315	0.407307	0.000819554
C1_06090C_A		orf19.2436	-0.399512	0.00285179	-0.534185	8.52118e-05	-0.478324	0.000236446
C1_06100C_A	MSI3	orf19.2435	-0.743377	3.40957e-10	-0.639087	1.88672e-06	-0.614496	1.37588e-06
C1_06110C_A	NPL4	orf19.2434	1.0849	3.09825e-18	1.06314	3.36123e-17	0.931603	1.97113e-12
C1_06120C_A		orf19.2433	0.88006	1.67007e-07	1.03181	1.26922e-08	1.09469	1.23983e-09
C1_06130C_A	HAC1	orf19.2432	0.385857	0.00130448	0.183636	0.15347	0.130245	0.287855
C1_06150W_A		orf19.2430	0.359403	0.799102	-1.32122	0.238248	0.516167	0.737294
C1_06160W_A		orf19.2429	0.17246	0.658566	0.532579	0.221664	0.855563	0.058466
C1_06180W_A	TLO34	orf19.2661	-0.117442	0.435128	0.113543	0.506957	0.184844	0.259785
C1_06190C_A		orf19.2662	NA	NA	NA	NA	NA	NA
C1_06200W_A		orf19.2663	0.273841	0.0232711	0.298276	0.0205194	0.509755	3.77645e-05
C1_06210W_A	BUD16	orf19.1828	-0.952828	3.80544e-12	-0.658024	8.13858e-06	-0.355033	0.0177417
C1_06220C_A		orf19.1827	-0.640504	0.0462268	0.256673	0.529622	0.0947085	0.804408
C1_06230C_A	MDM34	orf19.1826	0.358929	0.00701802	0.714908	2.00264e-07	0.758374	1.32196e-08
C1_06250W_A		orf19.1825	-0.0719068	0.722888	0.91577	0.000127067	0.556518	0.0141009
C1_06260W_A	PGA50	orf19.1824	-0.675801	0.638057	-0.613939	0.68371	-1.21713	0.362145
C1_06270W_A		orf19.1823	0.445458	0.00168958	0.773417	1.04352e-07	0.451541	0.000949811
C1_06280C_A	UME6	orf19.1822	-0.496702	0.0223755	-0.272035	0.258911	-0.0746752	0.757707
C1_06300W_A		snR5b	-1.09148	0.0549386	0.754027	0.38326	0.214657	0.783747
C1_06310W_A		snR44a	-1.73252	0.0524752	-0.592058	0.634789	-0.723334	0.532562
C1_06320W_A		orf19.177	0.747266	8.0225e-06	0.486124	0.00664553	0.362526	0.0278346
C1_06340W_A		orf19.6277	-1.37472	7.73989e-14	-0.214838	0.268002	0.42019	0.0438752
C1_06350W_A		orf19.6276	0.0125986	0.927497	-0.0850689	0.514336	-0.395131	0.00114513
C1_06360W_A		orf19.6275	-0.121005	0.332721	-0.101944	0.460159	0.0553107	0.665566
C1_06370C_A	PBR1	orf19.6274	0.505108	0.0514377	2.36933	2.06515e-13	1.53056	1.69645e-07
C1_06380C_A		orf19.6273	0.903213	9.75795e-08	0.817288	1.87721e-07	0.624415	6.79938e-05
C1_06390W_A		orf19.6272	1.88156	1.6551e-51	2.41754	9.90142e-73	2.41181	1.65252e-84
C1_06400C_A		orf19.6271	-0.0530633	0.653625	0.134597	0.288954	0.0107256	0.928112
C1_06410W_A		orf19.6269	0.357256	0.00722176	0.587195	3.44973e-05	0.609644	4.02769e-06
C1_06420C_A		orf19.6268	0.311377	0.0132097	0.142394	0.271723	0.221842	0.0795913
C1_06430C_A		orf19.6267	0.175242	0.75042	0.626394	0.33649	0.426816	0.497669
C1_06440C_A		orf19.6266	-1.79571	1.18899e-42	-1.51317	7.2637e-26	-1.44571	3.8078e-26
C1_06450C_A	RPS14B	orf19.6265.1	-1.27942	2.99399e-20	-1.64867	2.32632e-31	-1.2862	2.74408e-21
C1_06460C_A	RPS22A	orf19.6265	-1.37713	1.36076e-18	-1.80899	4.3055e-35	-1.3626	4.17928e-22
C1_06470W_A		orf19.6264.4	-0.984516	1.48249e-11	-0.0739029	0.547654	0.39462	0.00127441
C1_06480C_A		orf19.6264.3	0.530824	1.36591e-05	0.824083	1.47284e-10	0.63813	1.50382e-07
C1_06490C_A		snR189a	-2.63644	3.91796e-06	-1.79055	0.0123648	-1.96692	0.00472755
C1_06500W_A		orf19.6264	0.178956	0.163769	0.251153	0.0765307	0.277921	0.0332453
C1_06510C_A		orf19.6263	-0.42838	0.000451864	-0.801982	3.3821e-10	-0.689826	1.76914e-08
C1_06520C_A	BPH1	orf19.6261	0.957865	4.70963e-11	1.24795	5.87324e-20	1.1902	1.03307e-18
C1_06530C_A		orf19.6260	1.07206	3.10434e-12	1.35079	1.70811e-16	0.893209	3.20162e-09
C1_06540C_A		orf19.6259	-1.60191	4.6889e-33	-0.872853	2.08555e-09	-0.792253	6.71289e-09
C1_06550W_A	GLT1	orf19.6257	-1.75529	3.1346e-43	-1.88148	7.1196e-51	-1.61933	2.07157e-39
C1_06560W_A		orf19.6255	0.268863	0.0283031	0.304542	0.0184041	0.327948	0.0101379
C1_06570W_A	ANT1	orf19.6254	1.35442	2.22994e-20	1.4264	1.26998e-23	1.47919	5.11137e-26
C1_06580W_A	RPS23A	orf19.6253	-1.42677	1.82968e-23	-1.48189	2.71932e-23	-1.05891	2.10485e-13
C1_06590C_A		orf19.6252	-0.211964	0.076459	-0.119786	0.338335	-0.0889488	0.457314
C1_06600W_A		orf19.6250	0.262371	0.0270128	0.280297	0.0241387	0.249124	0.0409455
C1_06610C_A	HAK1	orf19.6249	-0.647075	5.61541e-08	0.0442577	0.734314	0.86985	1.23162e-12
C1_06620C_A		orf19.6248	-0.298991	0.0909238	0.424793	0.0463266	0.588404	0.00234357
C1_06630W_A		orf19.6247	-0.301565	0.0124929	0.341544	0.0142766	0.0869063	0.494389
C1_06640C_A		orf19.6247.1	-1.12437	3.27856e-16	-0.884599	8.43729e-10	-0.579464	2.80567e-05
C1_06650W_A	NAA20	orf19.6246	-0.231688	0.148556	-0.353777	0.0379384	-0.120612	0.440495
C1_06660W_A		orf19.6245	-0.45726	0.000511489	-0.548749	0.000142126	-0.285958	0.0322767
C1_06670W_A		orf19.6244	0.442745	0.000237084	0.236173	0.0591151	0.213243	0.0938834
C1_06680W_A	VPS34	orf19.6243	0.467447	0.000267905	0.42063	0.00171796	0.525162	3.22096e-05
C1_06690W_A	CYK3	orf19.6242	0.306688	0.0685882	0.174904	0.319213	0.222909	0.18048
C1_06700W_A		orf19.6240	0.243345	0.0643487	0.15431	0.282035	0.118786	0.361933
C1_06710W_A	KIN28	orf19.6239	-0.343276	0.00587218	-0.540721	4.81373e-05	-0.244107	0.0611096
C1_06720C_A		orf19.6238	3.115	4.681e-154	3.03826	1.67308e-111	2.14518	3.93043e-61
C1_06730W_A	RAC1	orf19.6237	-0.226061	0.0554186	-0.363799	0.00355617	-0.423694	0.000455783
C1_06740C_A	NOP6	orf19.6236	-5.02678	4.8384e-207	-4.42054	1.49388e-135	-4.36517	1.6492e-127
C1_06750W_A		orf19.6235	0.391055	0.023831	0.448301	0.0128555	0.200306	0.245297
C1_06760C_A		orf19.6234	-5.18853	5.29004e-219	-4.54843	6.47916e-149	-4.41706	3.3617e-149
C1_06770W_A		orf19.6233	-1.37534	5.36533e-30	-1.36375	3.47094e-26	-1.27618	1.39692e-24
C1_06780W_A	NPR1	orf19.6232	0.110014	0.345355	-0.339218	0.00610243	-0.060239	0.604916
C1_06790C_A	MRPL19	orf19.6231	-2.1486	1.03957e-59	-2.74882	3.33901e-89	-2.30258	1.06012e-59
C1_06800W_A		orf19.6230	-1.94966	1.45117e-47	-1.31129	8.63384e-19	-1.09186	5.25892e-13
C1_06810W_A	CAT1	orf19.6229	1.38896	2.58044e-32	0.906664	5.90389e-13	0.201692	0.0908367
C1_06820W_A		orf19.6227	-1.47184	1.77587e-26	-0.843184	5.02699e-09	-0.94043	2.43981e-12
C1_06830W_A		snR44b	-1.02169	0.00121034	-1.63835	4.43668e-08	-1.57053	1.41376e-07
C1_06840C_A		orf19.6225.1	-0.927471	2.15933e-13	-1.55362	1.45557e-26	-1.21496	2.20145e-21
C1_06850W_A	PCL7	orf19.6225	-0.0238395	0.84221	-0.193705	0.112203	-0.0422374	0.716415
C1_06860W_A		orf19.6224	0.372433	0.240939	2.29789	4.77928e-09	1.24053	0.00127164
C1_06870C_A		orf19.6222.1	-4.75356	5.70973e-37	-4.60864	1.74133e-30	-3.67381	8.05077e-15
C1_06880C_A	SPO22	orf19.6222	-0.403554	0.231484	-0.0954946	0.805382	0.575484	0.165633
C1_06890C_A		orf19.6220.4	-1.35754	4.6509e-23	-1.67301	1.91824e-31	-1.23758	5.29823e-19
C1_06900C_A	MMD1	orf19.6220.3	0.249821	0.0506759	-0.10777	0.43879	0.0443402	0.72259
C1_06910C_A		orf19.6220	0.389651	0.00144267	0.724867	2.10634e-08	0.602845	9.71725e-07
C1_06920C_A		orf19.6219	1.24092	4.24397e-22	1.40797	2.81733e-25	1.00256	1.06155e-14
C1_06930W_A	PGA63	orf19.6217	0.595266	5.99911e-05	0.680156	1.90218e-06	0.610628	1.04495e-05
C1_06940C_A	ATC1	orf19.6214	0.55185	5.71711e-05	0.216694	0.116333	0.185083	0.159934
C1_06950C_A	tP(AGG)1	tP(AGG)1	0.609412	0.474302	-0.906768	0.201615	-0.466852	0.532585
C1_06960W_A	SUI2	orf19.6213	-2.00676	4.72643e-43	-1.8554	5.07597e-36	-1.58361	3.834e-26
C1_06970C_A		orf19.6211	-0.172353	0.141729	-0.210685	0.089968	0.112956	0.351501
C1_06980C_A		orf19.6209	0.200918	0.0973042	-0.0451134	0.722815	0.00467812	0.969373
C1_06990C_A	tL(UAA)4	tL(UAA)4	1.31003	0.190288	2.73201	0.0378623	1.28773	0.244306
C1_07000W_A	MEF2	orf19.6208	-3.38223	2.53985e-142	-4.0042	7.78254e-201	-3.55797	2.64526e-138
C1_07010W_A		orf19.6205	0.638075	9.26337e-06	0.560991	8.35113e-05	0.247472	0.0691752
C1_07020C_A	PUT3	orf19.6203	-0.216224	0.10941	-0.129913	0.35842	-0.164399	0.223905
C1_07030C_A	RBT4	orf19.6202	0.322003	0.11197	0.878615	0.000167206	0.57359	0.0201467
C1_07040C_A		orf19.6200	-0.151141	0.699799	0.0648115	0.878264	0.218254	0.631713
C1_07050C_A		orf19.6199	-0.278341	0.0251977	0.169345	0.209968	0.296916	0.0233098
C1_07060C_A		orf19.6198.1	0.214104	0.102888	1.33146	8.35911e-22	1.36996	2.22521e-24
C1_07070C_A	DHH1	orf19.6197	0.0019243	0.990974	-0.644071	0.000350224	-0.558763	0.000831628
C1_07080W_A	RTT102	orf19.6196	1.13392	1.21053e-15	0.981773	9.75691e-10	0.828682	2.39718e-08
C1_07090C_A		orf19.6195	-0.583856	2.13812e-06	-0.270801	0.0484725	-0.368297	0.00267374
C1_07100C_A		orf19.6194	0.496047	7.69272e-05	0.628592	4.38546e-06	0.58168	8.07155e-06
C1_07110W_A	TAF145	orf19.6193	0.0578797	0.685523	0.226444	0.137925	0.0216777	0.875135
C1_07120W_A	GAP4	orf19.4456	0.918881	5.18731e-14	1.29425	6.26851e-21	0.56039	4.42257e-06
C1_07130C_A		orf19.4455	-0.756527	2.14949e-09	-0.313121	0.0268309	-0.331782	0.00913092
C1_07140C_A	RIA1	orf19.4451	-1.61578	8.8486e-35	-1.3614	1.44065e-21	-1.33588	3.07564e-24
C1_07150W_A		orf19.4450.2	-1.26038	1.24143e-10	-1.57075	4.69635e-20	-1.37823	3.64313e-14
C1_07160C_A		orf19.4450.1	-0.154576	0.252866	-0.489854	0.00138392	-0.18978	0.166704
C1_07170C_A	ZCF23	orf19.4450	0.232248	0.0581477	-0.267636	0.0352104	-0.147893	0.22406
C1_07180W_A	CCS1	orf19.4449	1.45534	5.4106e-34	1.20687	4.04203e-21	0.538678	4.53492e-06
C1_07190W_A	SOG2	orf19.4448	-0.125123	0.307709	0.215525	0.0926697	0.102064	0.411011
C1_07200W_A	YMC1	orf19.4447	-1.97786	1.95169e-41	-1.65191	5.84774e-29	-1.63167	9.49803e-30
C1_07210C_A		orf19.4446	0.419793	0.00052994	0.187084	0.137394	0.372104	0.00205919
C1_07220W_A		orf19.4445	2.10288	1.02577e-55	2.91816	1.80948e-109	3.20172	4.46312e-144
C1_07230W_A	PHO15	orf19.4444	0.524044	6.48721e-05	0.128549	0.36522	0.19393	0.131868
C1_07240W_A	YPD1	orf19.4443	0.0570308	0.639994	0.142652	0.275333	0.0787282	0.526271
C1_07250C_A	ALG9	orf19.4442	0.0485886	0.681948	-0.187237	0.134558	-0.0847883	0.480128
C1_07260C_A		orf19.4441	0.176139	0.163105	0.234362	0.0766081	0.199397	0.119331
C1_07270W_A	SEC34	orf19.4440	0.217828	0.0737884	0.338455	0.00771611	0.35085	0.00386078
C1_07280C_A		orf19.4439.1	-0.391459	0.0456486	-0.888817	8.08534e-06	-0.561939	0.00614115
C1_07310C_A	tL(AAG)2	tL(AAG)2	-0.233805	0.809426	-0.54298	0.590148	0.262406	0.809641
C1_07320W_A		snR43a	-2.08335	1.73495e-05	-1.38294	0.0355582	-0.966965	0.146484
C1_07330W_A	RME1	orf19.4438	-0.936209	1.30109e-08	-1.0116	6.67665e-09	0.341336	0.0690259
C1_07340W_A		orf19.4437	-0.46141	0.000375152	-0.252511	0.0619709	-0.294117	0.0229179
C1_07350C_A	GPX3	orf19.4436	0.13253	0.312456	-0.422919	0.00538772	-0.473645	0.000242379
C1_07360W_A		orf19.4435	-0.426711	0.00112298	-0.0191471	0.894624	-0.266638	0.0543768
C1_07370C_A	CPH1	orf19.4433	0.211466	0.226624	0.548861	0.00183135	0.798015	3.6128e-06
C1_07380C_A	KSP1	orf19.4432	-0.145014	0.296003	0.0184376	0.904194	0.301711	0.0300759
C1_07390W_A		orf19.4430	0.865745	6.96506e-14	0.923648	4.57947e-14	0.849456	3.72353e-13
C1_07400C_A		orf19.4428	-0.191624	0.131504	-0.201582	0.121321	0.0250975	0.841549
C1_07410C_A	SKP1	orf19.4427	0.597472	0.000129527	1.89314	8.14192e-29	1.51535	2.60093e-30
C1_07420C_A	PEX3	orf19.4426	-0.147985	0.229522	0.0545094	0.683523	-0.0158647	0.904019
C1_07430W_A	PHO100	orf19.4424	1.46969	7.39847e-05	1.83495	1.10047e-05	1.14698	0.00200306
C1_07440W_A		orf19.4423	0.657271	1.17371e-07	0.752161	2.92605e-09	0.613729	4.03934e-07
C1_07450W_A		snR42a	-0.165297	0.653706	-2.49473	3.34709e-16	-2.59221	1.61257e-20
C1_07460C_A	GPI8	orf19.2799	0.311066	0.00841652	0.178264	0.157636	0.190673	0.11352
C1_07470C_A		orf19.2798	-1.51012	1.10121e-28	-1.49536	2.52515e-25	-1.1661	2.13456e-15
C1_07480C_A		orf19.2797	0.34426	0.121501	0.285059	0.257081	0.537257	0.039764
C1_07490C_A		orf19.2796	-0.349487	0.0062944	0.384968	0.00926249	0.134514	0.319178
C1_07500C_A	LHP1	orf19.2795	-2.70845	2.32037e-66	-2.42053	6.33826e-49	-2.13307	9.83084e-41
C1_07510W_A		orf19.2794	-1.13677	2.59864e-13	-0.6678	4.74978e-05	-0.419557	0.0122097
C1_07520C_A	IST2	orf19.2792	0.698668	4.6658e-05	0.313529	0.052283	0.265685	0.0879941
C1_07530W_A		orf19.2800	-0.217962	0.633687	-2.6669	3.8498e-15	-2.61031	5.87397e-16
C1_07540C_A	BBC1	orf19.2791	1.14107	2.13349e-15	0.797233	2.3116e-08	0.761696	1.92463e-08
C1_07550W_A	SWD2	orf19.2790	-0.445572	0.000294414	-0.745898	1.33528e-08	-0.562188	5.30452e-06
C1_07560W_A		orf19.2789	0.328008	0.0182747	-0.0506935	0.719296	0.0281279	0.834396
C1_07570C_A		orf19.2788	-0.864523	3.32339e-08	-0.512362	0.00214929	-0.333469	0.0442999
C1_07580C_A	PRY1	orf19.2787	-1.58676	0.0202848	-1.06892	0.171462	-0.40022	0.667137
C1_07590C_A		orf19.2786	0.482747	0.000277805	0.545371	7.11607e-05	0.499822	8.48519e-05
C1_07600W_A	ATP7	orf19.2785	-0.0678957	0.592436	0.787152	1.78791e-08	0.753074	1.00778e-09
C1_07610C_A		orf19.2784	-0.239745	0.173016	0.36047	0.0422341	0.371556	0.0341498
C1_07620C_A	PIR32	orf19.2783	-0.300391	0.487294	-0.221673	0.630882	-0.759389	0.0798074
C1_07630W_A		orf19.2782	-0.44978	0.000424532	-0.911241	6.57888e-12	-0.629447	6.97277e-07
C1_07640C_A		orf19.2781	0.172001	0.317423	0.0945915	0.631357	0.0760337	0.6791
C1_07650W_A		orf19.2779	-0.123846	0.578706	-0.237124	0.337731	-0.441872	0.0481165
C1_07660W_A		orf19.2778	-2.01216	9.16203e-21	-1.25519	4.96559e-06	-1.14987	8.10155e-06
C1_07670W_A	ZCF4	orf19.1227	-0.603808	2.48181e-05	-0.0700074	0.673422	0.789436	1.73946e-06
C1_07680W_A	HAP2	orf19.1228	-0.450865	0.000692873	0.35053	0.0191709	0.526917	0.000484502
C1_07690C_A		orf19.1229	-1.0051	3.32897e-14	-0.572718	2.52255e-05	-0.663997	1.09099e-06
C1_07700C_A	VRG4	orf19.1232	-0.753557	1.67757e-09	-0.487153	0.000870603	-0.762851	6.10364e-09
C1_07710C_A	ADE4	orf19.1233	-1.0737	1.12452e-19	-0.863882	1.53243e-10	-0.718385	2.70759e-09
C1_07770W_A	FGR6-3	orf19.4712	0.709804	0.00202561	0.342562	0.147008	0.391625	0.0998959
C1_07780W_A		orf19.4713	0.0756171	0.535775	0.212988	0.104255	0.32016	0.00966163
C1_07790C_A		orf19.5049	-4.15596	9.11711e-100	-2.86706	1.59858e-42	-2.55724	1.97235e-31
C1_07800W_A	MTO1	orf19.5050	-3.13792	2.395e-118	-2.99056	2.10993e-94	-2.41746	4.84827e-57
C1_07810C_A		orf19.5051	0.244959	0.0746875	0.428581	0.00429164	0.378915	0.00480451
C1_07820W_A		orf19.5052	-0.308869	0.0206564	-0.682988	6.73567e-07	-0.333594	0.0123789
C1_07830C_A	ECO1	orf19.5053	0.15162	0.264299	0.37482	0.0194624	0.423947	0.0044713
C1_07840W_A		orf19.5054	0.650695	3.09102e-08	0.194276	0.133801	0.224464	0.0643244
C1_07850C_A		orf19.5056	0.483003	0.000692348	0.866724	3.00731e-07	0.673583	5.05576e-06
C1_07860W_A		orf19.5057	0.303168	0.129251	0.831757	0.000157639	0.68643	0.00350936
C1_07870C_A	SMI1	orf19.5058	0.0683429	0.548985	0.183639	0.129104	0.205297	0.0787815
C1_07880C_A	GCS1	orf19.5059	2.29058	2.42704e-85	1.45134	6.52674e-32	0.821464	2.83139e-12
C1_07890C_A	ADE5,7	orf19.5061	-0.86392	1.191e-12	-0.835121	2.59884e-10	-0.388549	0.000940311
C1_07900W_A	COI1	orf19.5063	-1.26779	2.23675e-19	-1.72425	4.54515e-28	-1.24451	2.48918e-17
C1_07910C_A	MRPL3	orf19.5064	-3.23243	1.64392e-123	-3.64775	6.91384e-153	-3.12687	6.2822e-113
C1_07920W_A		orf19.5064.1	-0.351279	0.005787	0.166357	0.215334	0.38382	0.00326033
C1_07930C_A	ERD1	orf19.5065	-0.445863	0.000584682	0.0323694	0.813956	0.0364214	0.783579
C1_07940W_A		snR67	-1.5012	8.78828e-08	-1.87107	3.35156e-12	-1.07434	0.000641054
C1_07950C_A		orf19.5066	-3.52957	3.03066e-54	-2.10981	1.64556e-17	-1.94468	6.06986e-15
C1_07960W_A		orf19.5067	-3.28417	1.57297e-78	-1.63816	5.73213e-14	-1.53794	1.95438e-13
C1_07970C_A	IRE1	orf19.5068	0.438651	0.00686266	0.329054	0.0344808	0.244956	0.0994592
C1_07980C_A		orf19.5069	0.666571	3.45657e-08	0.427382	0.00368257	0.612595	2.07286e-06
C1_07990C_A		orf19.5070	0.196869	0.148834	-0.00249451	0.988077	-0.342142	0.0372437
C1_08000W_A	NRP1	orf19.5071	-0.932613	1.90078e-07	-0.769325	7.16358e-05	-0.498842	0.0120601
C1_08010W_A	DPM1	orf19.5073	0.181467	0.182131	0.919131	2.25679e-10	0.568325	3.25992e-05
C1_08020W_A	UBA2	orf19.5074	-0.524577	1.14271e-05	-0.305179	0.0183799	-0.251743	0.0390553
C1_08030W_A	PFY1	orf19.5076	0.468685	0.000392584	0.839453	3.95073e-09	0.671385	3.14541e-07
C1_08040W_A		orf19.5076.1	-0.0220465	0.902421	-0.721266	7.18008e-05	-0.495865	0.00568401
C1_08050W_A	NUO4	orf19.5077	-0.640023	8.01683e-06	-0.96036	6.83605e-12	-0.88462	5.55296e-11
C1_08060W_A	OFR1	orf19.5078	0.324243	0.0283567	0.134767	0.411637	0.0590994	0.670477
C1_08070W_A	CDR4	orf19.5079	0.17569	0.157618	-1.08481	1.36572e-17	-1.11804	1.63868e-19
C1_08080C_A		orf19.5079.1	-0.223855	0.102345	-0.649738	7.96136e-07	-0.493663	9.29747e-05
C1_08090C_A	FUN12	orf19.5081	-1.52407	8.48215e-39	-1.38954	2.81188e-24	-1.27689	2.76579e-28
C1_08100W_A	DRG1	orf19.5083	-2.50642	7.40424e-71	-2.37803	8.29247e-61	-2.27215	3.68925e-60
C1_08110W_A		orf19.5085	-1.91162	1.11524e-56	-1.58963	2.15383e-33	-1.51157	9.23169e-38
C1_08120W_A	BUD6	orf19.5087	0.22333	0.0626443	0.344985	0.00617979	0.368073	0.00287268
C1_08130C_A	TERT	orf19.5089	0.686583	2.91503e-08	0.779576	6.63405e-09	0.638594	5.30155e-07
C1_08140W_A		orf19.5090	0.291329	0.0400595	0.470962	0.00199369	0.596916	5.45429e-05
C1_08150C_A		orf19.5092	0.625577	0.0023806	0.409	0.0560294	0.322463	0.121049
C1_08160W_A	SFH1	orf19.5093	-0.0518302	0.68778	0.0926211	0.494532	0.0977465	0.436524
C1_08170C_A	BUL1	orf19.5094	-1.66298	2.13479e-43	-1.74552	4.4084e-43	-1.14534	2.50838e-20
C1_08180C_A		orf19.5095	0.696457	2.51602e-07	0.599008	1.11349e-05	0.427052	0.00122206
C1_08190C_A	CAT8	orf19.5097	-2.44357	2.40452e-87	-2.45786	1.30665e-71	-1.89635	4.07053e-51
C1_08200W_A	NTG1	orf19.5098	-1.92948	5.93059e-20	-2.29865	2.11085e-29	-1.93911	1.22964e-21
C1_08210C_A	MLT1	orf19.5100	0.859676	8.11399e-08	0.96647	2.02893e-09	0.407771	0.00745317
C1_08220W_A	CCR4	orf19.5101	0.152914	0.240786	0.182736	0.162406	0.10255	0.41219
C1_08230C_A	PLB5	orf19.5102	0.145488	0.227963	0.288943	0.0247935	-0.133581	0.269167
C1_08240C_A		orf19.5103	-0.828266	2.71173e-08	-1.30756	1.57976e-18	-1.2057	5.92151e-17
C1_08260C_A	LTP1	orf19.5104	-0.368952	0.0130144	-0.649007	3.27442e-06	-0.467247	0.000461838
C1_08270C_A	MED15	orf19.5105	0.360882	0.0193364	0.348007	0.023618	0.217865	0.137772
C1_08290C_A	DIP2	orf19.5106	-5.49114	0	-5.00223	8.20181e-207	-4.92219	1.00474e-250
C1_08300W_A	NOT5	orf19.5107	-0.156469	0.184977	-0.100023	0.440397	-0.146407	0.218314
C1_08310W_A	OPY2	orf19.5110	0.135403	0.264516	0.289453	0.0247575	-0.0031851	0.979473
C1_08320W_A	TKL1	orf19.5112	0.393942	0.0020803	0.328808	0.0126678	0.201887	0.122783
C1_08330C_A	ADH2	orf19.5113	0.935119	6.9686e-16	2.00932	2.01582e-57	1.94967	2.44755e-62
C1_08340C_A		orf19.5114	1.03165	3.84814e-16	0.736708	1.16791e-07	0.590446	3.58258e-06
C1_08350C_A		orf19.5114.1	0.00240318	0.985978	-0.723212	1.08075e-06	-0.633623	4.37132e-06
C1_08360C_A	OLE1	orf19.5117	-0.0917787	0.442379	-0.390651	0.00117854	-0.373106	0.00123915
C1_08370W_A	SDS24	orf19.5118	0.0583491	0.630293	-0.197109	0.111574	-0.0154728	0.895368
C1_08380W_A	TEF2	orf19.382	-1.07087	7.62214e-21	-1.25954	9.04534e-24	-0.813023	3.55853e-12
C1_08390C_A		orf19.384	0.573984	1.31153e-06	0.757413	1.48704e-09	0.647089	8.78649e-08
C1_08400C_A	GCV2	orf19.385	-0.90825	4.59846e-11	-0.79527	1.34426e-10	-0.405437	0.00100114
C1_08410C_A	SAM4	orf19.386	-0.151839	0.184326	-0.449135	0.000297307	-0.298302	0.0104902
C1_08420W_A	GCR3	orf19.387	-0.403242	0.00128036	-0.36498	0.00841746	-0.251636	0.0474249
C1_08430W_A	CAF16	orf19.388	0.431563	0.0003433	-0.340912	0.0140238	-0.316645	0.010783
C1_08440C_A		orf19.389	0.129056	0.42584	1.32832	3.69823e-12	0.946849	2.38847e-06
C1_08450C_A	CDC42	orf19.390	0.412777	0.00059852	0.226666	0.0766319	0.0695642	0.570674
C1_08460C_A	UPC2	orf19.391	0.26255	0.0437164	-0.160009	0.212984	-0.233598	0.0541659
C1_08470W_A		orf19.392	-0.587584	2.70941e-05	-1.26444	2.07012e-19	-1.07866	3.73053e-14
C1_08480C_A	APS3	orf19.393	0.503871	0.00128367	0.483647	0.00415359	0.356316	0.021326
C1_08490W_A		orf19.394	-0.53289	4.60602e-06	-1.00516	6.06909e-15	-0.722656	2.4776e-09
C1_08500C_A	ENO1	orf19.395	0.435913	0.000160317	0.360981	0.00305597	-0.0220547	0.852219
C1_08510W_A	EAF6	orf19.396	0.216551	0.0773298	0.2231	0.113315	0.155367	0.233928
C1_08520C_A		orf19.397	-3.92325	2.21806e-142	-4.44994	8.08868e-165	-3.87464	2.33605e-123
C1_08530W_A		orf19.398	1.05058	1.03259e-10	0.522887	0.00251295	0.307305	0.0532146
C1_08540C_A		orf19.399	0.576348	1.80035e-06	0.381491	0.00245745	0.329961	0.00610685
C1_08550C_A	GCF1	orf19.400	0.183082	0.138856	0.00317023	0.98057	-0.0473773	0.701286
C1_08560W_A	TCP1	orf19.401	-1.1425	3.31776e-23	-0.971503	4.56025e-15	-0.860977	8.1843e-13
C1_08570C_A	PCL2	orf19.403	0.154216	0.487423	0.780932	0.00158232	0.326831	0.152986
C1_08580C_A	VCX1	orf19.405	0.317513	0.0083931	0.0642475	0.608633	-0.0815387	0.489223
C1_08590C_A	ERG1	orf19.406	-0.712091	5.56573e-09	-1.40795	4.09812e-28	-1.35629	2.85234e-26
C1_08600C_A	GCD6	orf19.407	-1.5228	3.13365e-38	-1.40649	6.56527e-29	-1.32448	1.59154e-28
C1_08610C_A		orf19.409	-0.344949	0.00855155	-1.29687	1.71635e-21	-0.922346	6.08331e-12
C1_08620W_A	CTR2	orf19.4720	0.854976	1.62114e-12	0.405215	0.00239895	0.48884	0.000137606
C1_08630W_A		orf19.4721	-2.28106	3.1337e-70	-2.58298	9.28424e-78	-2.24472	1.11604e-53
C1_08640W_A	RTG1	orf19.4722	0.126477	0.315715	-0.154189	0.296364	-0.21739	0.0850386
C1_08650C_A	FAD1	orf19.4723	0.526481	7.41711e-05	0.106501	0.462234	0.249186	0.0521807
C1_08660C_A		orf19.4724	-0.325704	0.0341296	0.156514	0.366929	0.14118	0.402754
C1_08670W_A	SWI6	orf19.4725	0.0870647	0.487548	0.531563	4.49597e-05	0.349415	0.00440536
C1_08680C_A		orf19.4726	0.0210064	0.87578	0.096546	0.478491	0.103621	0.427958
C1_08690W_A		orf19.4727	-0.672774	1.22835e-06	-1.17195	1.62479e-14	-0.9059	2.97655e-10
C1_08700W_A		orf19.4728	-0.179991	0.214866	0.0839356	0.572229	-0.0703383	0.60758
C1_08710W_A		orf19.4730	-0.985875	4.06375e-12	-0.233532	0.1305	-0.108883	0.47157
C1_08730W_A		orf19.4731	-0.291304	0.0200189	-0.485534	0.000165622	-0.260172	0.0376598
C1_08740C_A	SEC24	orf19.4732	0.629382	3.07745e-07	1.043	2.01032e-16	0.897714	2.71097e-13
C1_08750W_A	YMC2	orf19.4733	3.83631	2.59247e-227	1.69615	8.53306e-38	2.52978	2.60498e-69
C1_08760W_A		orf19.4734	-0.647905	6.51671e-06	-1.26108	1.53043e-19	-1.20966	4.54134e-19
C1_08770W_A		orf19.4735	-0.713499	3.94017e-08	-0.850663	3.52241e-10	-0.414514	0.00161566
C1_08780W_A		orf19.4736	0.788018	2.70797e-10	0.146634	0.264231	0.123567	0.371395
C1_08790W_A	TPO3	orf19.4737	0.117307	0.374117	-1.96245	1.77667e-47	-1.73383	3.5052e-37
C1_08800W_A		orf19.4738	1.81346	6.9082e-39	1.37567	1.31692e-21	0.736431	1.82148e-07
C1_08810C_A	MSS116	orf19.4739	-4.4207	3.0906e-258	-4.98167	0	-4.60179	6.76796e-268
C1_08820C_A		orf19.4740	-1.23134	3.10958e-14	-1.29309	7.95798e-14	-1.39314	4.55798e-17
C1_08830C_A		orf19.4741	-0.582949	0.0326321	-1.54595	2.18458e-09	-1.44229	6.325e-09
C1_08840W_A		orf19.4742	-0.767066	0.000506669	-1.47159	1.18235e-10	-1.37284	9.28927e-11
C1_08850C_A	AFG1	orf19.4743	0.324095	0.0104181	0.641171	3.719e-06	0.955657	1.95773e-12
C1_08860C_A		orf19.4744	0.0392234	0.740785	0.194782	0.125431	0.124641	0.315723
C1_08870C_A	JIP5	orf19.4746	-3.90403	2.84076e-163	-3.54585	1.74825e-127	-3.46302	5.67095e-132
C1_08880W_A	HEM14	orf19.4747	-0.369224	0.00351446	-1.00279	8.11436e-14	-0.900062	1.79286e-12
C1_08890C_A		orf19.4748	-0.146404	0.433523	0.589134	0.00220345	0.638207	0.000870145
C1_08900W_A		orf19.4749	0.0545525	0.672375	0.372427	0.005487	-0.316126	0.0149568
C1_08910C_A		orf19.4750	-1.06664	6.65345e-14	-0.85839	1.35045e-08	-0.640077	6.17765e-06
C1_08920W_A		orf19.4751	-3.01782	4.17147e-90	-3.13939	2.74786e-92	-2.60941	6.75101e-64
C1_08930C_A		orf19.4751.1	-0.452136	0.00272763	0.306046	0.0551152	0.29432	0.0384956
C1_08940C_A	MSN4	orf19.4752	0.456095	0.00363653	0.0710615	0.638003	-0.291689	0.0438723
C1_08950W_A	PFK26	orf19.4753	0.782968	8.48372e-08	0.949347	2.93772e-11	0.8301	1.42406e-09
C1_08960W_A		snR190	-2.51691	4.43184e-17	-1.85937	4.66213e-08	-1.72418	1.08695e-06
C1_08970W_A		snR128	-2.73418	2.76144e-33	-3.15907	1.18791e-44	-2.67437	1.84234e-31
C1_08980C_A	ZWF1	orf19.4754	0.982691	4.10021e-17	0.813727	4.31206e-11	0.83364	2.33916e-12
C1_08990C_A	KEX2	orf19.4755	0.429282	0.00074813	0.455635	0.000497826	0.162521	0.202411
C1_09000W_A		orf19.4756	0.726478	2.45258e-08	0.0621893	0.637573	-0.0953804	0.449538
C1_09010W_A	NAR1	orf19.4757	-0.817603	1.97132e-11	-0.68803	5.01088e-07	-1.08986	1.66886e-19
C1_09020W_A		orf19.4758	-0.784167	9.80458e-10	-1.07842	2.92699e-15	-0.86585	3.75467e-11
C1_09030C_A	COX5	orf19.4759	-0.294211	0.0118955	-0.812709	6.43387e-11	-0.681403	1.1484e-08
C1_09040C_A		orf19.4760	-5.60866	4.44065e-298	-4.80119	1.24264e-182	-4.76227	4.87593e-201
C1_09050W_A	HST1	orf19.4761	-0.0239454	0.850198	0.149854	0.335714	-0.0374775	0.770601
C1_09060C_A		orf19.4763	0.845852	3.58311e-09	0.810486	3.57441e-07	0.478351	0.00158091
C1_09070W_A		orf19.4764	0.590767	9.00599e-05	0.548337	0.000117452	0.475918	0.000466769
C1_09080C_A	PGA6	orf19.4765	-0.167409	0.400057	0.481498	0.028821	0.127412	0.510355
C1_09090C_A	ARG81	orf19.4766	-0.350124	0.00768569	0.167637	0.215897	0.201708	0.128007
C1_09100W_A	ZCF28	orf19.4767	-0.23815	0.14891	-0.0793446	0.643481	0.349349	0.049749
C1_09110W_A		orf19.4768	-0.0321296	0.809132	0.50142	0.000418881	0.609826	0.000163972
C1_09120W_A	IPT1	orf19.4769	-0.641056	1.76275e-07	-0.269308	0.0625427	-0.116994	0.355569
C1_09130W_A	MNN47	orf19.4771	-0.116967	0.348775	-0.148795	0.254916	-0.197365	0.149363
C1_09140C_A	SSU81	orf19.4772	0.159466	0.230873	0.137917	0.302827	0.17059	0.200128
C1_09150W_A	AOX2	orf19.4773	-0.132936	0.365093	-0.306624	0.038449	1.17408	2.754e-13
C1_09160W_A	AOX1	orf19.4774	-0.111684	0.410432	-0.360645	0.0075169	0.242208	0.127417
C1_09170W_A	CTA8	orf19.4775	-0.660794	4.36532e-05	-0.476779	0.000497818	-0.222143	0.0971534
C1_09180W_A	LYS143	orf19.4776	-0.187571	0.172211	-0.0363029	0.806161	0.0789031	0.585371
C1_09190C_A	DAK2	orf19.4777	-0.286271	0.0203172	-1.27563	1.48787e-21	-1.26029	4.52049e-24
C1_09200W_A	LYS142	orf19.4778	-0.0700143	0.560173	-0.220913	0.0821297	0.00104193	0.993349
C1_09210C_A		orf19.4779	-0.0671535	0.578749	-0.853416	1.38195e-11	-0.742141	1.20415e-09
C1_09220W_A		orf19.4780	0.255345	0.0308994	0.0338519	0.786424	-0.00830713	0.946486
C1_09230C_A	GRP1	orf19.4781	-0.0916144	0.535337	-0.366264	0.0198411	-0.327412	0.0156347
C1_09240C_A		orf19.4783	0.974548	2.02324e-12	1.16206	4.34787e-15	0.578287	6.8743e-05
C1_09250W_A	CRP1	orf19.4784	1.0238	9.50093e-14	0.782075	4.93103e-08	0.292673	0.0324461
C1_09260C_A	PTC1	orf19.4785	0.375834	0.00158671	0.393293	0.0021904	0.279166	0.020962
C1_09270W_A	FGR43	orf19.4786	0.252142	0.0631012	0.2528	0.075367	0.278497	0.0425438
C1_09280W_A		orf19.4787	-0.0928392	0.515359	0.2908	0.0608193	0.239766	0.0937805
C1_09290C_A	ARG5,6	orf19.4788	-1.39962	1.70634e-27	-1.53998	9.94515e-35	-0.706458	1.41373e-09
C1_09300C_A		orf19.4789	-1.55831	2.32036e-14	-2.12388	9.17591e-26	-1.53113	4.5848e-13
C1_09310C_A		orf19.4791	2.13107	5.39592e-50	1.76678	7.18643e-35	1.11712	1.42438e-15
C1_09320C_A		orf19.4792	-0.652594	0.000112978	0.103326	0.519099	-0.151865	0.248357
C1_09330W_A		orf19.4793	-5.98212	1.49368e-199	-5.70637	8.01767e-157	-5.65977	5.70228e-177
C1_09340C_A		orf19.4795	2.53917	3.6179e-67	2.5729	1.95937e-78	2.33245	1.93921e-69
C1_09350W_A		orf19.4796	-1.29463	3.96211e-20	-1.59036	5.84784e-34	-1.40105	6.70048e-28
C1_09360C_A		orf19.4798	0.251469	0.0613875	0.142995	0.293627	0.13183	0.306359
C1_09370W_A	CEF1	orf19.4799	-0.230122	0.0542385	0.121406	0.340217	0.116752	0.331976
C1_09380W_A	RIM20	orf19.4800	0.711336	9.35512e-09	0.817404	9.18813e-11	0.861548	7.21638e-13
C1_09390W_A		orf19.4801	-1.14814	3.57001e-15	-0.285892	0.0662141	0.00792043	0.958467
C1_09400C_A	FTH1	orf19.4802	1.04358	1.09683e-16	0.80881	1.3085e-08	0.272719	0.0338242
C1_09420W_A	LIP2	orf19.4804	0.504518	0.547131	-1.28941	0.0555823	-0.906791	0.187402
C1_09430W_A		orf19.4805	-0.137092	0.269397	0.181194	0.212174	-0.156382	0.249216
C1_09440W_A		orf19.4807	0.263608	0.0274325	0.10089	0.451542	0.380738	0.0029857
C1_09450C_A	NUP188	orf19.4808	-0.665247	7.05341e-06	-0.191685	0.25739	-0.198796	0.194191
C1_09460W_A	ERG12	orf19.4809	-1.25098	8.67027e-23	-0.594271	1.15126e-05	-0.523571	6.79158e-05
C1_09470C_A		orf19.4811	-0.558594	4.74544e-05	-0.292192	0.0362914	-0.130235	0.345039
C1_09480W_A	PPT2	orf19.4812	-0.152416	0.335646	-0.328457	0.0496444	-0.221633	0.183413
C1_09490C_A	GUA1	orf19.4813	-2.77442	2.67551e-88	-2.86667	1.57183e-78	-2.40697	1.50764e-65
C1_09500W_A		orf19.4814	-2.18651	4.72764e-05	-2.28704	2.35744e-05	-1.1733	0.0931533
C1_09510W_A	YTM1	orf19.4815	-5.92785	2.39089e-227	-5.41825	3.00229e-170	-5.32161	9.35884e-178
C1_09520C_A		orf19.4816	0.252793	0.0482883	0.0721567	0.585614	0.111265	0.377443
C1_09530W_A	RAM2	orf19.4817	0.134788	0.28768	0.0539451	0.688565	0.256234	0.0485693
C1_09540W_A		orf19.4818	-0.0299717	0.856643	0.0970509	0.583902	0.191962	0.235023
C1_09550W_A		orf19.4819	-0.712248	0.0127339	-0.260295	0.445476	-0.352201	0.278785
C1_09560C_A		snR31a	-2.70862	7.16488e-09	-1.27918	0.0538109	-1.93795	0.000692037
C1_09570W_A		orf19.4820	-1.38949	2.81082e-28	-1.47089	2.65916e-27	-1.34545	9.91793e-26
C1_09580C_A	LIP1	orf19.4821	0.268661	0.342523	-0.420206	0.12254	-0.403976	0.151975
C1_09590C_A	LIP10	orf19.4822	0.647569	0.53854	0.697122	0.565618	1.25965	0.291801
C1_09600C_A	LIP6	orf19.4823	-0.148813	0.306755	-0.472501	0.00164522	-0.503235	0.000516657
C1_09610W_A		orf19.4824	-0.452294	0.00139659	-0.705302	2.20946e-06	-0.893985	5.83858e-10
C1_09620C_A		orf19.4825	-0.821319	2.14925e-08	-1.14852	5.33716e-14	-0.817296	1.48817e-07
C1_09630W_A	IDH1	orf19.4826	-0.404726	0.000502433	-0.44334	0.00030359	-0.247791	0.0347696
C1_09640W_A	ADE12	orf19.4827	-1.04778	4.45602e-20	-1.24331	2.02095e-24	-0.961076	6.01056e-17
C1_09650W_A		orf19.4828	1.1909	2.17921e-23	1.40923	1.64254e-22	1.26564	8.77893e-25
C1_09660W_A	DOA1	orf19.4829	1.52211	1.67682e-37	1.66772	5.52376e-40	1.34124	7.08476e-26
C1_09670C_A		orf19.4830	0.378344	0.0147947	0.740909	7.00471e-06	0.709228	7.87623e-06
C1_09680W_A	MTS1	orf19.4831	-0.428691	0.000177981	-0.611514	5.11906e-07	-0.623494	1.16859e-06
C1_09690W_A	MLS1	orf19.4833	-0.0769833	0.506354	-0.973134	3.0384e-15	-0.637516	1.21754e-07
C1_09700W_A		orf19.4834	-0.705001	0.59516	-1.10016	0.408992	-0.277445	0.854158
C1_09710C_A		orf19.4835	-4.01029	7.65482e-196	-3.31361	2.06525e-103	-3.23146	2.81622e-120
C1_09720W_A	URA1	orf19.4836	-0.179802	0.120294	-0.717718	3.89864e-09	-0.681063	9.81657e-09
C1_09730W_A	DAM1	orf19.4837	0.174902	0.188233	0.203704	0.148738	0.119398	0.381778
C1_09740C_A		orf19.4837.1	0.208505	0.290093	-0.201076	0.332842	0.0773094	0.689517
C1_09750W_A		orf19.4839	-0.185576	0.125108	0.084033	0.510778	-0.133043	0.275046
C1_09760C_A	SHY1	orf19.4841	0.444261	0.000233065	-0.224498	0.0896804	-0.0132405	0.917329
C1_09770W_A		orf19.4842	2.90731	8.59872e-102	2.63097	5.58658e-84	2.80764	2.89075e-80
C1_09780C_A		orf19.4843	0.691941	3.84625e-08	0.532631	2.8567e-05	0.328707	0.00710539
C1_09790C_A		orf19.4844	-0.653599	4.32967e-07	-0.0653342	0.623501	-0.239229	0.0602907
C1_09800C_A	TVP18	orf19.4845	0.301642	0.0175329	0.492148	0.000216196	0.343436	0.0075371
C1_09810W_A		orf19.4846	-1.95337	1.54954e-39	-1.79231	1.14131e-26	-1.7297	2.80614e-29
C1_09820C_A		orf19.4847	NA	NA	NA	NA	NA	NA
C1_09830W_A	SKI3	orf19.4848	0.128805	0.352204	0.178799	0.204326	0.172308	0.212904
C1_09840C_A		orf19.4849	0.146338	0.324254	0.60396	9.6659e-06	0.598545	4.55411e-06
C1_09850C_A		orf19.4850	0.24283	0.0337421	0.0473173	0.701704	0.0596725	0.607517
C1_09860C_A	TFA1	orf19.4851	0.0406046	0.743359	-0.106271	0.420314	-0.104406	0.400091
C1_09870W_A	HCM1	orf19.4853	0.519646	0.00907531	1.08227	7.16446e-07	0.179919	0.362533
C1_09880C_A	BUD31	orf19.4855	-1.32193	1.01151e-17	-0.984549	1.51361e-10	-0.763993	4.59771e-07
C1_09890C_A	tS(CGA)1	tS(CGA)1	-0.46711	0.802633	0.0967227	0.968022	-1.50277	0.362341
C1_09900W_A	LIP3	orf19.4856	-0.946585	0.0249249	-1.49701	0.000205066	-0.988998	0.0393889
C1_09910C_A		orf19.4857	-0.799963	6.61287e-08	-0.795457	4.14687e-07	-0.928901	1.36331e-09
C1_09920W_A	VPS41	orf19.4858	0.637217	9.51395e-06	0.658446	1.19793e-05	0.564392	0.000101959
C1_09930W_A		orf19.4861	0.167345	0.339401	-0.13284	0.460887	0.180974	0.31912
C1_09940W_A		orf19.4861.1	0.341666	0.022242	0.253801	0.118805	0.281582	0.0839132
C1_09950C_A		orf19.4862	0.453041	0.000246384	0.323753	0.0139823	0.314623	0.0111283
C1_09960W_A	PET100	orf19.4862.2	-0.67533	3.1231e-06	-1.757	1.13425e-32	-1.42474	1.77461e-24
C1_09970C_A	PDC2	orf19.4863	-1.0505	4.07117e-17	-0.462026	0.000567852	-0.311971	0.0165
C1_09980C_A		orf19.4864	2.37455	2.53971e-90	2.48502	1.75196e-88	2.27137	4.67382e-66
C1_09990W_A	SAC1	orf19.4865	0.793352	5.41923e-11	0.933417	5.26296e-13	0.944963	4.6072e-14
C1_10000C_A	CPP1	orf19.4866	-0.0937584	0.442272	-0.00711276	0.957244	-0.0850596	0.49253
C1_10010C_A	SWE1	orf19.4867	0.0594073	0.673022	0.254881	0.0825943	0.0811756	0.53603
C1_10020W_A	SFU1	orf19.4869	-0.102686	0.445925	-0.263183	0.0598721	-0.251856	0.0989704
C1_10030W_A	DBP3	orf19.4870	-5.76597	3.15623e-30	-5.4096	5.77891e-25	-5.46635	1.2651e-26
C1_10040W_A	ERO1	orf19.4871	-0.0954134	0.41203	-0.264988	0.0294749	-0.415588	0.000795748
C1_10050W_A		orf19.4872	1.75979	0.000515242	1.87021	9.90024e-05	1.07894	0.0265037
C1_10060C_A		orf19.4873	1.80015	2.4471e-28	1.55615	7.04011e-21	1.57594	1.16964e-22
C1_10070C_A	MNN23	orf19.4874	-0.102386	0.392885	-0.0865022	0.488816	-0.377334	0.00144796
C1_10080W_A		orf19.4875	-0.518193	0.000270347	-0.214596	0.158374	-0.169567	0.316212
C1_10090C_A		orf19.4878	0.955007	9.36099e-14	0.777796	3.80411e-09	0.636208	3.91546e-07
C1_10100C_A	NTF2	orf19.4879.2	-0.124428	0.378508	0.650007	3.0915e-06	0.688634	6.18381e-08
C1_10110W_A		orf19.4880	-0.406995	0.00768847	-0.0593947	0.726256	-0.0546021	0.737783
C1_10120C_A		orf19.4882	0.0919232	0.462612	0.0354923	0.786366	0.0369025	0.7652
C1_10130W_A		snR10a	-1.72211	4.05148e-13	-0.558705	0.0391847	-0.474509	0.0791891
C1_10140C_A		orf19.4883	1.40885	1.17563e-22	1.27041	2.66071e-20	1.13332	1.56843e-16
C1_10150W_A	WOR1	orf19.4884	0.848429	0.128566	0.288055	0.596489	0.916277	0.120404
C1_10160W_A	MIR1	orf19.4885	-0.335068	0.00334123	-0.876995	3.9955e-13	-0.824852	9.1335e-13
C1_10170W_A		orf19.4886	-0.235328	0.437761	1.44262	8.02649e-05	2.20392	1.61456e-08
C1_10180C_A	ECM21	orf19.4887	0.266539	0.0439966	0.309974	0.0199109	0.385856	0.00327354
C1_10190W_A		orf19.4888	-0.0784386	0.522605	-0.0284573	0.824414	0.163462	0.178733
C1_10200C_A		orf19.4889	-1.71337	1.58965e-46	-1.1191	2.47864e-17	-1.15012	4.62685e-21
C1_10210C_A	CLA4	orf19.4890	-0.256798	0.0354862	0.525098	5.54376e-05	0.101654	0.456347
C1_10220C_A	TPK1	orf19.4892	-0.135006	0.280888	0.27488	0.0305054	0.161098	0.185846
C1_10230C_A		orf19.4893	0.714141	3.65977e-06	0.672316	8.31319e-06	0.633658	1.23421e-05
C1_10240C_A		orf19.4894	2.62657	4.18597e-92	2.93817	3.41131e-81	2.67435	8.66795e-102
C1_10250C_A		orf19.4895	-1.98602	6.93368e-29	-2.08038	1.20036e-31	-1.73017	2.03989e-20
C1_10260C_A	RPA34	orf19.4896	-4.5418	1.30637e-139	-4.11711	1.95984e-108	-3.95178	1.05165e-91
C1_10270C_A	SFH5	orf19.4897	-0.499258	0.000141543	-0.444048	0.00179868	-0.398868	0.00272715
C1_10280C_A		orf19.4898	1.1574	9.21821e-23	0.951895	8.59076e-14	0.448045	0.000142878
C1_10290W_A	GCA1	orf19.4899	1.64234	4.45434e-24	2.63789	2.9702e-60	2.54062	2.29821e-61
C1_10300W_A	MNN12	orf19.4900	0.595375	2.16361e-05	0.63018	1.60567e-06	0.468847	0.000174041
C1_10310W_A		orf19.4901	0.566494	3.19851e-05	0.755176	2.53448e-07	0.825345	7.79634e-09
C1_10320W_A		orf19.4903	0.529377	3.92062e-05	0.627132	6.52805e-07	0.815062	2.54693e-11
C1_10330C_A		orf19.4904	0.110909	0.392384	0.125461	0.36628	0.271199	0.042925
C1_10340W_A		orf19.4905	0.171015	0.234068	0.271239	0.0713864	0.433343	0.00312623
C1_10350C_A		orf19.4906	0.420557	0.000516725	0.320607	0.0125251	0.116655	0.32507
C1_10360C_A		orf19.4907	-0.590068	2.92265e-05	-1.685	4.10274e-43	-1.78454	5.78797e-52
C1_10380C_A	CBK1	orf19.4909	-0.461376	8.41691e-05	-0.408033	0.000984686	-0.308806	0.0152607
C1_10390C_A	RPL42	orf19.4909.1	-0.91859	1.81647e-08	-0.0326405	0.831243	0.300987	0.0487335
C1_10400C_A	FGR41	orf19.4910	-0.0406069	0.7492	-0.25912	0.0588703	-0.841277	1.51007e-12
C1_10410W_A		orf19.4911	-0.604485	2.91945e-05	-0.533334	0.000776288	-0.29278	0.0948076
C1_10420C_A		orf19.4912	1.89547	7.44804e-50	1.36224	9.67259e-25	1.01406	2.19207e-16
C1_10430W_A	PHO8	orf19.984	2.67193	5.908e-34	2.16626	1.51154e-22	0.936542	1.55263e-05
C1_10440W_A		orf19.985	-1.8936	7.74335e-52	-1.25416	1.37477e-16	-1.25606	1.267e-21
C1_10450W_A	GLY1	orf19.986	-0.833012	7.54823e-11	-0.480071	0.000158124	-0.184537	0.158567
C1_10460W_A		orf19.988	0.874762	6.01364e-13	0.574705	4.64628e-06	0.751729	3.33064e-10
C1_10470W_A		orf19.989	-2.0179	4.73391e-61	-2.2365	3.06723e-65	-1.9083	5.39732e-49
C1_10480W_A	DJP1	orf19.991	0.342551	0.00435426	0.67321	9.73403e-08	0.519099	1.73979e-05
C1_10490W_A	LKH1	orf19.992	0.660677	7.55221e-08	0.491221	0.000120761	0.52652	1.5588e-05
C1_10500W_A		orf19.993	3.9159	1.82078e-220	4.23266	1.30351e-213	1.97363	3.27105e-47
C1_10510W_A		orf19.994	0.491	0.00210372	0.286174	0.0688452	0.266226	0.0968503
C1_10520W_A		orf19.996	-0.279984	0.0745292	-0.622533	0.000159762	-0.277539	0.101665
C1_10530W_A	SNL1	orf19.997	0.837997	1.31307e-11	1.53663	4.87148e-25	1.45842	7.21347e-29
C1_10540C_A		orf19.998	-0.145872	0.256289	-0.118191	0.38052	-0.014545	0.910545
C1_10550C_A	GCA2	orf19.999	1.90294	4.15222e-36	3.12769	2.37949e-115	3.12223	6.98837e-108
C1_10560C_A		orf19.1002	0.414478	0.000733437	0.640014	1.45746e-06	0.654554	1.99993e-07
C1_10570C_A		orf19.1005	1.17058	3.4139e-07	1.55499	1.08085e-09	0.924912	9.63603e-05
C1_10580C_A		orf19.1830	-0.147189	0.242612	0.488088	0.000542294	0.0373797	0.77141
C1_10590W_A		snR62	-2.24667	1.51061e-19	-1.48017	8.92228e-07	-1.58615	3.10973e-08
C1_10610W_A	FCY23	orf19.1832	1.07814	5.39863e-19	0.897345	1.55631e-12	0.534094	9.61041e-06
C1_10620W_A		orf19.1833	-3.83348	2.09115e-118	-3.8146	3.80155e-109	-3.45548	1.65793e-92
C1_10630C_A		orf19.1834	-0.293371	0.0295086	0.687766	5.22159e-07	0.57558	1.49217e-05
C1_10640C_A	PEA2	orf19.1835	-0.665266	4.9261e-08	0.195155	0.161835	-0.000661428	0.99582
C1_10650W_A	APN2	orf19.1836	-1.74972	1.19774e-29	-0.644902	0.000257096	-0.651469	0.000155399
C1_10660W_A	TBP1	orf19.1837	-0.245795	0.0720175	-0.164922	0.230385	-0.250158	0.0584144
C1_10670C_A	RPA190	orf19.1839	-4.7616	3.83143e-156	-4.41623	5.30518e-119	-4.31274	7.84356e-139
C1_10680C_A		orf19.1840	1.07406	9.42753e-16	1.0506	1.11127e-14	0.87159	2.73562e-11
C1_10690W_A		orf19.2352	-0.242167	0.0617492	-0.235577	0.086184	0.0668827	0.614837
C1_10700C_A	NIT3	orf19.2351	1.59693	9.00699e-38	1.45736	1.99187e-29	1.19819	3.22448e-23
C1_10710C_A		orf19.2350	0.0372578	0.770619	-0.644649	2.43501e-06	-0.350453	0.00644325
C1_10720C_A	MNN2	orf19.2347	-0.780118	1.06164e-10	-0.751405	6.19099e-09	-0.729207	3.1844e-09
C1_10730W_A		orf19.2346	1.65924	2.64064e-40	2.12299	4.91644e-59	1.7695	2.6363e-48
C1_10740C_A	ASR1	orf19.2344	1.76709	1.19276e-49	3.60449	6.63487e-151	2.7671	3.6281e-92
C1_10750C_A		orf19.2343.1	0.431627	0.00105818	0.10611	0.46615	0.129224	0.342157
C1_10760W_A	VPS23	orf19.2343	0.138322	0.291485	-0.166492	0.224079	-0.199104	0.139547
C1_10770W_A	SFT2	orf19.2342	0.796074	3.59009e-10	0.573342	1.50474e-05	0.523472	3.08022e-05
C1_10780C_A	HNT1	orf19.2341	0.841691	3.89943e-10	1.06644	1.52748e-13	0.938131	1.32167e-12
C1_10790W_A	CDC48	orf19.2340	1.28008	6.76551e-22	1.3077	1.16262e-21	0.874246	1.68278e-09
C1_10800C_A	ALP1	orf19.2337	3.95247	2.23889e-119	1.44066	5.25007e-27	0.733464	2.84994e-06
C1_10810W_A		orf19.2336	3.69662	2.07944e-22	1.90856	6.74216e-09	2.63465	1.17297e-09
C1_10820C_A		orf19.2335	0.582824	7.00561e-07	0.332603	0.0141176	0.349757	0.00350049
C1_10830W_A	BIG1	orf19.2334	0.0687586	0.57497	-0.302909	0.0313517	-0.293994	0.0215567
C1_10840C_A		orf19.2333	-0.252623	0.0287266	-0.921979	1.26977e-12	-0.9311	3.97971e-15
C1_10850W_A		orf19.2332	-0.417502	0.568676	-0.437981	0.571875	-0.594198	0.43469
C1_10860C_A	ADA2	orf19.2331	0.309691	0.0152643	0.304583	0.0335527	0.24799	0.0542669
C1_10870W_A	RPS17B	orf19.2329.1	-1.15508	1.10059e-16	-1.5639	6.81927e-27	-1.1593	4.16188e-17
C1_10880W_A		orf19.2330	-3.7038	3.57026e-175	-2.84963	2.74816e-85	-2.83294	2.84195e-85
C1_10890C_A		orf19.2328	0.523659	7.42731e-05	0.573947	1.65395e-05	0.386555	0.00171468
C1_10900C_A	tI(UAU)1	tI(UAU)1	-0.155701	0.781947	0.111329	0.858867	-0.0290953	0.962077
C1_10910C_A		orf19.2326	-0.196028	0.1121	-0.187411	0.15057	-0.116829	0.360764
C1_10920W_A		orf19.2325	0.132314	0.286568	0.463067	0.000479745	0.478908	0.000165256
C1_10930C_A	UBA4	orf19.2324	-1.60748	1.13523e-30	-1.5248	4.96307e-24	-1.37604	2.90098e-22
C1_10940C_A	ERP5	orf19.2322.3	0.103327	0.397929	0.157046	0.237389	0.0131755	0.915667
C1_10950C_A		orf19.2320	-3.93882	6.40162e-152	-2.91577	7.52199e-72	-2.59847	6.24978e-59
C1_10960W_A		orf19.2318.1	-0.830898	9.07799e-09	-0.785265	3.62476e-07	-0.825533	3.73351e-09
C1_10970W_A		orf19.2319	-4.96862	1.03508e-295	-4.23305	5.2624e-143	-4.25992	5.76938e-203
C1_10980W_A		orf19.2317	0.0371749	0.919291	0.723618	0.0902884	0.562723	0.174841
C1_10990C_A	RTG3	orf19.2315	0.255852	0.0416734	0.34335	0.00919163	0.136382	0.27962
C1_11000C_A		orf19.2314	-4.33061	1.03669e-119	-2.58378	1.49309e-44	-2.5821	1.18145e-37
C1_11010C_A		orf19.2313	0.318935	0.0182712	0.209777	0.149405	0.161516	0.240461
C1_11020W_A		orf19.2312	-0.504937	0.000273439	-0.478294	0.00479937	-0.286656	0.0751576
C1_11030W_A	RPL82	orf19.2311	-1.86515	2.34138e-36	-1.91964	5.05252e-36	-1.60382	3.52968e-27
C1_11040W_A	RPL29	orf19.2310.1	-1.4512	3.29771e-22	-1.63446	4.10296e-26	-1.19088	2.73762e-15
C1_11050W_A		orf19.2310	-1.68362	2.55611e-09	-1.87286	6.56691e-12	-1.29455	1.20926e-05
C1_11060C_A	RPL2	orf19.2309.2	-1.09665	6.05583e-17	-1.41325	1.42743e-25	-1.03105	2.20606e-15
C1_11070W_A	PET127	orf19.2309	-2.86582	8.74307e-105	-2.83572	1.42944e-92	-2.51784	1.62046e-80
C1_11080W_A		orf19.2308	-0.689116	1.82651e-07	-0.137031	0.314986	-0.0523367	0.669289
C1_11090C_A		orf19.2307	1.07737	1.81351e-17	1.10511	3.15636e-17	0.947968	2.89189e-14
C1_11100W_A		orf19.2306	3.62524	6.17044e-176	3.73832	6.19644e-181	2.84644	7.52525e-117
C1_11110C_A		orf19.2305	0.0247313	0.841568	0.640171	3.9166e-06	0.918497	6.98533e-11
C1_11120C_A		orf19.2304	0.275569	0.021192	0.129873	0.306095	0.125993	0.321817
C1_11130W_A	FGR16	orf19.2303	-1.49332	1.40038e-18	-1.37465	1.53765e-14	-1.15075	1.63595e-10
C1_11140W_A		orf19.2302	0.440572	0.00075664	0.19922	0.158512	-0.107308	0.422765
C1_11150W_A		orf19.2301	1.02619	7.68526e-15	0.969144	3.77495e-10	0.935366	5.34113e-12
C1_11160C_A	URM1	orf19.2299	-2.2534	4.1708e-33	-2.2117	1.03711e-43	-1.99105	5.56705e-36
C1_11170W_A	WBP1	orf19.2298	0.44119	0.000135043	0.516225	3.58389e-05	0.409494	0.000678265
C1_11180C_A		snR64	-2.32338	0.013875	-1.52278	0.189619	-1.8497	0.0889585
C1_11190W_A	ARL3	orf19.2297	-0.897909	1.0596e-10	-0.604433	7.7533e-05	-0.424539	0.00566806
C1_11200W_A		orf19.2296	1.36413	1.63142e-14	1.71114	4.99652e-25	1.01208	2.45995e-10
C1_11210C_A	HAP43	orf19.681	-0.530139	8.16646e-05	-0.510731	8.71992e-05	-0.644779	2.0159e-07
C1_11220C_A	TIM50	orf19.680	-2.81904	2.15198e-94	-3.17947	1.25065e-109	-2.7857	3.16516e-85
C1_11230W_A	FGR39	orf19.679	-2.13229	1.1685e-32	-2.35693	1.59487e-35	-2.05091	3.83835e-29
C1_11240C_A	CHO1	orf19.677	0.228593	0.0483117	0.633298	2.33533e-07	0.597118	3.90355e-07
C1_11250W_A		orf19.676	0.169418	0.181517	0.495941	0.000393896	0.330971	0.0123992
C1_11260C_A		orf19.675.1	-0.488947	0.012609	-0.186235	0.381503	0.731161	0.00208456
C1_11270W_A		orf19.675	0.470567	8.62899e-05	0.381506	0.0061965	0.342315	0.00401585
C1_11280W_A		orf19.674	-0.324392	0.010259	-0.35384	0.00770997	-0.319566	0.0122488
C1_11290W_A		orf19.673	0.634403	4.21716e-06	0.648808	9.03875e-06	0.562883	6.10813e-05
C1_11300C_A		orf19.672	0.0476156	0.69437	0.162979	0.211862	0.144563	0.237571
C1_11310C_A	PSP1	orf19.671	0.383746	0.00307361	0.445302	0.000854351	0.362621	0.00417547
C1_11320C_A		orf19.670.2	0.342905	0.0113198	0.538996	0.000296866	0.756756	3.92513e-08
C1_11330C_A	SMT3	orf19.670	0.600107	1.88664e-06	1.10856	1.07216e-17	0.942756	2.35311e-14
C1_11340W_A	PRM1	orf19.669	1.23227	4.04915e-13	0.744781	1.42086e-05	0.699264	5.66747e-05
C1_11350C_A	TOS4	orf19.668	-0.21539	0.0862118	-0.237744	0.0735547	-0.364423	0.00383884
C1_11360W_A	RPL37B	orf19.667.1	-1.33479	2.69541e-16	-1.5158	1.67602e-20	-1.11008	2.51234e-12
C1_11370C_A		orf19.666	-0.582625	1.96364e-05	-0.255793	0.0881736	-0.233165	0.094743
C1_11380W_A	NEP1	orf19.665	-3.71337	1.42144e-109	-3.69236	1.48943e-104	-3.29266	8.56147e-82
C1_11390W_A		orf19.664	-0.0697194	0.831323	0.835552	0.0299592	0.339185	0.344456
C1_11400C_A	GIN4	orf19.663	-0.179378	0.205417	0.674207	0.000187586	0.130441	0.391569
C1_11410C_A		orf19.8278	-4.46379	1.40793e-20	-3.6373	1.62718e-10	-3.25199	1.47439e-07
C1_11420W_A	KRR1	orf19.661	-5.84992	2.57301e-266	-5.27851	1.50071e-204	-5.24125	2.76405e-169
C1_11430W_A		orf19.660	2.08764	3.92617e-44	2.78677	4.4912e-74	2.47571	1.89921e-65
C1_11440C_A	GIN1	orf19.658	0.022311	0.854713	1.38526	3.19499e-15	0.718511	5.33664e-08
C1_11450C_A	SAM2	orf19.657	1.39529	9.53272e-16	0.296439	0.119161	0.625987	0.000913486
C1_11470C_A	DPP1	orf19.656	0.799048	3.93625e-09	0.311029	0.027378	0.236156	0.0964483
C1_11480W_A	PHO84	orf19.655	-1.11743	2.73408e-16	-0.686126	3.68347e-06	-1.58646	1.2117e-20
C1_11490C_A	BTA1	orf19.1171	1.0827	0.000720275	0.681976	0.0347839	0.313377	0.30753
C1_11500C_A	ARO7	orf19.1170	-0.572517	3.54315e-06	-0.138728	0.296115	-0.00326468	0.97986
C1_11510C_A		orf19.1169	0.274328	0.0408726	-0.450946	0.00138775	-0.051314	0.711992
C1_11520C_A	ZCF3	orf19.1168	-0.950175	3.68216e-12	-1.07435	5.11096e-16	-0.973396	2.48257e-14
C1_11530C_A	JLP11	orf19.1167	10.9775	0	11.1198	0	0.958123	5.74545e-16
C1_11540C_A	CTA3	orf19.1166	0.893269	1.14072e-09	0.552968	0.000181689	0.320458	0.0260132
C1_11550W_A	GAR1	orf19.1164	-2.82554	4.48304e-83	-3.05194	1.20845e-88	-2.69551	3.00242e-71
C1_11560C_A		orf19.1163	-1.10969	4.30556e-13	-0.866151	9.27258e-09	-0.890064	1.13829e-09
C1_11570W_A		orf19.1162.1	-0.014039	0.950588	-0.541721	0.0136442	-0.862451	6.09303e-05
C1_11580W_A		orf19.1162	0.420849	0.0086392	0.481176	0.000546147	0.24193	0.0558391
C1_11590W_A	PLD1	orf19.1161	0.267286	0.0714013	0.949944	1.16753e-09	0.921167	9.5827e-11
C1_11600W_A		orf19.1160	0.0700579	0.563318	-0.126552	0.323194	0.0404803	0.750084
C1_11610C_A		orf19.1159	4.25947	1.87669e-230	1.24943	4.04618e-20	2.27488	1.97794e-50
C1_11620W_A		orf19.1158	1.02346	1.83901e-13	0.524264	0.000340077	0.813635	8.38085e-09
C1_11630C_A	FUS1	orf19.1156	1.0815	5.23523e-06	1.03254	0.00011596	1.15804	2.63748e-06
C1_11640C_A	DPP2	orf19.1155	-0.309499	0.0192674	-0.585242	3.0458e-05	-0.442461	0.00100197
C1_11650W_A	EGD1	orf19.1154	-0.339116	0.0083341	-0.0784196	0.543283	0.166313	0.165975
C1_11660W_A	GAD1	orf19.1153	0.814744	2.53228e-12	0.260577	0.0317137	0.147063	0.204699
C1_11670W_A		orf19.1152	-0.317265	0.0299285	-1.19701	2.99942e-14	-1.30683	6.97112e-18
C1_11680C_A		orf19.1150.1	-1.04121	3.37614e-08	-1.77148	1.69215e-23	-1.76851	6.64146e-23
C1_11690W_A		orf19.1150	-0.471451	0.000119961	-0.60529	1.96381e-06	-0.396537	0.00170476
C1_11700C_A	MRF1	orf19.1149	2.75205	9.65369e-117	2.3269	8.89498e-76	0.473865	0.00015774
C1_11710C_A		orf19.1148	7.90142	3.26534e-20	7.69525	1.35856e-253	7.06296	8.34974e-42
C1_11720W_A		orf19.1146	0.0537471	0.783024	-0.215817	0.288416	-0.240141	0.213584
C1_11730W_A		orf19.1144	-0.0536696	0.699596	-0.0617552	0.677527	-0.11193	0.416689
C1_11740W_A		orf19.1143	-0.261172	0.0651941	-0.146657	0.285219	0.00289699	0.98278
C1_11750W_A	AVT4	orf19.1142	0.258441	0.0574089	-0.180994	0.189262	-0.2166	0.106247
C1_11760C_A		orf19.1140	0.21432	0.0788878	0.329456	0.0116329	0.351359	0.00437336
C1_11770C_A		orf19.1139	-0.644456	8.51369e-07	-0.402684	0.00538766	-0.557774	2.73141e-05
C1_11780W_A		snR8a	-1.70154	5.78803e-09	-0.859453	0.0151373	-1.57979	2.24763e-07
C1_11790W_A		orf19.1137	0.0319793	0.809346	0.189198	0.189541	0.201882	0.151365
C1_11800C_A		orf19.1136	0.350053	0.00463644	1.38269	3.62558e-21	1.45674	1.1929e-28
C1_11810W_A	CAS1	orf19.1135	0.137219	0.282575	0.361061	0.00646761	0.449115	0.0003632
C1_11820W_A	tY(GUA)1	tY(GUA)1	-0.0171037	0.995404	-1.87645	0.347035	-2.20909	0.242903
C1_11830W_A	tY(GUA)4	tY(GUA)4	-1.07409	0.599444	-0.477717	0.84267	-0.18826	0.941148
C1_11850W_A		orf19.5282	0.0483494	0.683923	-0.572315	3.43632e-06	-0.151071	0.229953
C1_11860W_A		orf19.5281	-0.184203	0.229347	-0.188651	0.221511	-0.219456	0.132923
C1_11870W_A	MUP1	orf19.5280	3.99868	1.25513e-133	3.02073	4.42776e-103	1.93602	2.46868e-56
C1_11880W_A		orf19.5279	-3.20471	1.90685e-88	-2.94057	8.45715e-64	-2.29258	1.02478e-36
C1_11890W_A		orf19.5278	1.0429	2.61886e-16	1.12848	1.83931e-15	1.05815	6.6986e-17
C1_11900C_A		orf19.5277	-1.12813	1.25416e-15	-0.592639	0.000112603	-0.569512	3.41652e-05
C1_11910W_A		orf19.5276	-0.334985	0.0148554	0.069982	0.629646	0.162269	0.257045
C1_11920W_A		orf19.5275	0.664482	3.83681e-08	0.506345	7.34752e-05	0.480517	0.000207385
C1_11930W_A		orf19.5274	0.414835	0.00472871	0.429187	0.00398575	0.521248	0.000277479
C1_11940C_A		orf19.5271	-0.557454	0.000186856	-0.0225617	0.894282	-0.0403287	0.802483
C1_11950W_A		orf19.5270	1.88417	3.25337e-41	0.85564	1.41492e-09	0.546983	0.00017444
C1_11960C_A		orf19.5269.1	0.293478	0.0291528	0.317031	0.0279313	0.344716	0.0115475
C1_11970C_A		orf19.5269	-0.389178	0.00222078	-0.408489	0.00237921	-0.205731	0.11473
C1_11980W_A	MED10	orf19.5268	-0.151689	0.292894	-0.0298238	0.854989	0.049076	0.777173
C1_11990W_A		orf19.5267	-0.696994	1.28198e-06	-0.929501	5.05347e-09	-1.29612	2.27929e-18
C1_12000C_A		orf19.5266	0.467336	0.0900348	1.0502	0.000755171	0.675107	0.0237907
C1_12010C_A	KIP4	orf19.5265	-0.123103	0.378424	0.21663	0.195544	-0.205145	0.160575
C1_12030W_A	SER33	orf19.5263	0.366671	0.00128889	-0.205792	0.0884775	0.346615	0.00242652
C1_12040W_A		orf19.5262	-0.554105	0.65521	-0.100093	0.944538	-1.38084	0.223272
C1_12050W_A	RPN2	orf19.5260	0.959614	3.35778e-15	0.957137	4.61343e-14	0.754465	7.53193e-09
C1_12060C_A		orf19.5259	0.412762	0.0103976	0.640435	0.000538701	-0.503421	0.00280255
C1_12070C_A		orf19.5258	0.531331	0.000103563	0.665605	1.81744e-05	-0.376107	0.00644168
C1_12080W_A	LCB4	orf19.5257	0.304837	0.0168848	-0.0714019	0.583519	-0.347081	0.00515026
C1_12090C_A		orf19.5256	-0.373096	0.448524	-0.438712	0.387436	-0.176114	0.74031
C1_12100C_A	PXA2	orf19.5255	0.994533	1.40991e-16	0.997579	2.02932e-15	1.06231	3.75712e-19
C1_12110C_A		orf19.5254	-0.247096	0.0981976	0.0806923	0.613952	0.352172	0.0283213
C1_12120W_A		orf19.5253	-0.242164	0.0538289	-0.322179	0.0150929	0.0158157	0.902191
C1_12130C_A	ZCF30	orf19.5251	0.412425	0.00190879	0.29689	0.046743	0.418385	0.00159661
C1_12140W_A		orf19.5250	2.93017	3.39313e-131	2.72907	7.69627e-96	1.95327	1.04276e-51
C1_12150C_A		orf19.5249	0.706088	1.09053e-06	0.518851	0.000641639	0.568182	0.000204408
C1_12160W_A	MSO1	orf19.5248	0.382789	0.00150281	0.00133401	0.991462	0.0333273	0.779763
C1_12170C_A		orf19.5247	0.492131	7.51365e-05	0.341416	0.00946511	0.400255	0.00105748
C1_12180C_A		orf19.5246	0.0168872	0.891752	0.458463	0.000298034	0.513894	3.43382e-05
C1_12190W_A	BUL4	orf19.5245	-0.856469	3.04675e-11	-0.700161	1.06251e-06	-0.290896	0.0365636
C1_12200W_A	MCD4	orf19.5244	0.110115	0.416855	0.489827	0.000496907	0.308882	0.0302937
C1_12210W_A	TRP3	orf19.5243	-1.84059	3.02469e-52	-1.40558	4.33396e-28	-1.09353	1.44007e-17
C1_12220W_A	CDC6	orf19.5242	-0.337341	0.034541	-0.321541	0.0575123	-0.331004	0.0483628
C1_12230W_A	SNT1	orf19.5241	0.0182981	0.892534	0.00461732	0.97305	-0.211374	0.105723
C1_12240C_A		orf19.5239	0.460957	0.000120423	0.403066	0.00183745	0.309159	0.0125666
C1_12250C_A		orf19.5238	0.237195	0.0440565	0.227594	0.0675731	0.249891	0.0396336
C1_12260W_A	VPH2	orf19.5237	-0.649795	1.49496e-05	-1.20468	3.16374e-14	-0.899942	5.41686e-09
C1_12270W_A	SRT1	orf19.5236	-0.747317	2.38627e-06	-1.05875	1.22062e-11	-0.804156	4.58549e-07
C1_12280C_A		orf19.5235	-3.92789	1.52303e-160	-3.21225	1.12051e-90	-2.79269	4.14404e-81
C1_12290C_A	RBD1	orf19.5234	0.385435	0.00152506	0.043182	0.74218	0.0503401	0.691401
C1_12310C_A	CSI2	orf19.5232	-5.22305	1.86632e-205	-4.78572	3.12717e-139	-4.61265	1.74445e-153
C1_12320C_A	ATP19	orf19.5231.2	-0.532272	0.000203589	-0.850839	8.83392e-09	-0.68944	1.10764e-06
C1_12330W_A		orf19.5231	0.199676	0.788421	-1.10482	0.0521046	-0.157525	0.814902
C1_12340C_A	MRPS9	orf19.5230	-2.28149	3.38726e-67	-2.56696	3.79467e-77	-2.20505	7.41807e-57
C1_12350W_A		orf19.5229	-2.05637	1.02069e-55	-1.82149	3.82105e-36	-1.78824	5.74213e-36
C1_12360C_A	RIB3	orf19.5228	0.288641	0.0189466	-0.536443	6.92377e-05	-0.574722	3.84635e-06
C1_12370W_A		orf19.5227	0.18095	0.164186	0.0582471	0.693014	0.118028	0.36234
C1_12380C_A	WRS1	orf19.5226	-1.3652	1.1348e-28	-1.24597	1.59415e-21	-1.03943	8.16903e-17
C1_12390C_A	RPL27A	orf19.5225.2	-1.32102	1.59681e-19	-1.76858	1.25609e-32	-1.35752	3.77769e-21
C1_12400C_A		orf19.5225	0.904102	5.55293e-11	0.983175	1.47324e-13	0.655401	1.02881e-07
C1_12410C_A	PKH2	orf19.5224	0.75574	7.26226e-07	0.702775	5.43357e-06	0.527126	0.000288579
C1_12430W_A		orf19.5221	0.264393	0.0378495	0.228511	0.0801296	0.209354	0.0945233
C1_12440W_A		orf19.5220	-3.01018	1.24656e-51	-2.22401	3.01975e-17	-2.36183	1.88305e-24
C1_12450C_A	IRA2	orf19.5219	0.148267	0.397281	0.700453	7.00934e-05	0.530005	0.00125642
C1_12470W_A		orf19.69	-0.373978	0.0919469	-0.532723	0.024263	-0.5064	0.0234873
C1_12480W_A		orf19.68.2	-0.407234	0.0236601	0.172175	0.32937	0.282833	0.110898
C1_12490W_A	PEP1	orf19.3767	0.397547	0.0069845	0.391746	0.00577706	0.221305	0.110576
C1_12500C_A	tW(CCA)1	tW(CCA)1	0.962089	0.729689	-1.58694	0.407154	-0.480922	0.838788
C1_12510W_A	RAX2	orf19.3765	0.136621	0.296928	0.427654	0.00114205	0.315809	0.0162341
C1_12520W_A	GSG1	orf19.3764	0.0597797	0.656797	0.698352	3.0203e-07	0.73996	3.05005e-09
C1_12530C_A		orf19.3763	0.314474	0.0126693	0.260545	0.0528669	0.339773	0.00881063
C1_12540W_A		orf19.3762	-0.0394507	0.75729	0.396316	0.00836231	0.575283	1.76135e-05
C1_12550C_A	CDC54	orf19.3761	-0.341488	0.00462297	0.170666	0.21481	0.218209	0.0865221
C1_12560C_A	DLH1	orf19.3760	0.531134	0.19892	0.292761	0.521846	0.385675	0.373193
C1_12570C_A		orf19.3759	-0.955407	1.3684e-15	-0.112525	0.383026	-0.397042	0.00124276
C1_12580W_A		orf19.3758	0.37881	0.00108503	0.227851	0.0688432	0.116566	0.318752
C1_12590W_A	ATP20	orf19.3757	-0.676363	3.62369e-05	-0.860877	5.27234e-07	-0.936216	1.06249e-08
C1_12600C_A	CHR1	orf19.3756	-1.23471	2.20248e-23	-0.44432	0.0011767	-0.308142	0.0161305
C1_12610W_A		orf19.3755	-1.55524	1.62961e-28	-1.57787	1.4669e-25	-1.19239	1.15418e-16
C1_12620W_A	SPA2	orf19.6362	-0.0776414	0.586585	0.369107	0.0144322	0.168242	0.220959
C1_12630C_A		orf19.6360	-0.65323	3.52825e-05	-0.232143	0.171772	-0.198102	0.234237
C1_12640W_A		orf19.6359	-0.41386	0.00974817	0.183609	0.275315	0.256465	0.128047
C1_12650C_A		orf19.6358	0.70386	1.82694e-06	0.631958	6.4077e-06	0.700854	2.16529e-07
C1_12660W_A		orf19.6357	-0.311801	0.0194927	0.233962	0.106731	0.265777	0.0361603
C1_12670C_A		orf19.6356	-0.769613	1.07635e-07	0.207962	0.246003	-0.192708	0.203096
C1_12680W_A		orf19.6355	-3.78692	4.83718e-110	-3.09717	2.14396e-67	-3.05076	3.00258e-70
C1_12690C_A		orf19.6354	0.724138	4.1289e-07	1.77073	2.23747e-27	1.7255	1.07638e-27
C1_12700W_A		orf19.6353	0.718227	1.0371e-07	0.649985	6.26742e-06	0.702158	2.03752e-06
C1_12710C_A		orf19.6351	0.25868	0.0287174	0.481029	0.000230576	0.475795	0.000120128
C1_12720C_A		orf19.6350	6.91122	0	6.28794	0	3.21043	7.88845e-98
C1_12730W_A	RVS162	orf19.6349	1.05554	3.81144e-17	0.855598	7.45355e-11	0.803479	5.66535e-09
C1_12740W_A		orf19.6348	0.354667	0.00936354	0.202989	0.131822	0.28192	0.0293911
C1_12750C_A		orf19.6347	-1.42825	2.05663e-21	-0.971801	5.89304e-08	-1.02944	1.06171e-09
C1_12760W_A		orf19.6346	-2.60589	2.68697e-97	-2.06982	3.55353e-49	-1.96539	2.43326e-53
C1_12770W_A	RPG1A	orf19.6345	-1.81207	7.45993e-48	-1.7067	4.28778e-34	-1.5679	1.28283e-38
C1_12780W_A	RBK1	orf19.6344	-0.245149	0.0435834	-0.240662	0.0544983	-0.244752	0.0587163
C1_12790C_A	FEN1	orf19.6343	-1.06723	5.24704e-14	-0.597496	0.000177402	-0.736548	1.00074e-07
C1_12800W_A		orf19.6342	0.584274	0.0259462	1.21873	3.97826e-05	0.487872	0.0821261
C1_12810W_A	RIB7	orf19.6341	0.482238	0.000306844	0.261788	0.0615371	0.404126	0.00191235
C1_12820C_A		orf19.6340	-2.17057	4.2188e-57	-0.659983	5.51312e-06	-0.773882	1.87183e-08
C1_12830C_A		orf19.4913	0.561928	0.000158881	0.628966	7.38558e-06	0.620821	2.41723e-06
C1_12840W_A		orf19.4914	1.20035	8.21341e-14	2.05157	2.80902e-33	1.83372	4.05033e-27
C1_12850W_A	BLP1	orf19.4914.1	0.849454	1.28706e-10	1.98285	2.66085e-39	1.82153	6.50803e-40
C1_12860C_A		orf19.4916	0.424797	0.00267032	0.298792	0.0372165	0.38575	0.0051475
C1_12870C_A		orf19.4917	0.156962	0.343666	0.124937	0.477671	0.206234	0.227273
C1_12880C_A		orf19.4918	0.922874	2.0949e-13	1.12519	1.18059e-17	0.874349	2.39498e-12
C1_12900W_A		orf19.4921	0.179951	0.164824	0.00121969	0.992802	0.182513	0.194591
C1_12910W_A		orf19.4921.1	-0.740262	5.29519e-07	1.54766	1.44232e-24	2.80909	1.35543e-50
C1_12920C_A		orf19.4922	0.678129	4.79318e-08	0.852418	3.45007e-08	0.809545	2.2192e-09
C1_12930C_A		orf19.4923	0.0223055	0.915921	-0.0996321	0.673159	0.110155	0.622933
C1_12940C_A		orf19.4923.1	-0.0371909	0.949478	-0.768798	0.167366	0.0947493	0.8819
C1_12950W_A		orf19.4924	-0.0557268	0.703089	0.428158	0.00223814	0.530579	2.65457e-05
C1_12960C_A	BNI1	orf19.4927	0.519195	0.00292747	0.553119	0.0011429	0.355051	0.0283879
C1_12970C_A	SEC2	orf19.4928	0.541671	2.03249e-05	0.252681	0.0595286	0.37941	0.00243313
C1_12980W_A		snR41b	-0.306734	0.386756	-0.922411	0.00611278	-0.883661	0.0117316
C1_12990W_A		snR41	-1.00979	3.02503e-06	-1.64596	2.08435e-14	-1.55169	7.84892e-13
C1_13000W_A		snR70	-0.984658	6.57565e-06	-1.71724	1.94468e-14	-1.5891	2.79328e-14
C1_13010W_A		orf19.4929	-1.75992	2.49962e-38	-1.82706	4.32448e-38	-1.58853	9.91371e-32
C1_13020C_A	SPC3	orf19.4930	0.857639	8.95104e-12	1.00286	3.31004e-13	0.607723	1.1714e-06
C1_13030C_A		orf19.4931	-1.62768	1.01998e-41	-1.36093	6.28715e-26	-1.03871	2.20519e-17
C1_13040C_A		snR87	-0.381176	0.182852	-0.0421565	0.889147	0.301665	0.334339
C1_13050W_A	RPL14	orf19.4931.1	-1.23873	1.10749e-18	-1.49745	1.12294e-26	-1.0739	2.81402e-15
C1_13060C_A		orf19.4932	-3.34307	3.40075e-164	-4.08877	3.24186e-230	-3.48079	1.83419e-166
C1_13070C_A	FAD3	orf19.4933	1.36676	2.03323e-31	0.34826	0.00998659	1.02722	3.31935e-18
C1_13080W_A	OP4	orf19.4934	10.2247	1.80545e-248	9.9748	2.80707e-245	7.01643	2.60814e-28
C1_13100W_A		orf19.4936.1	-1.16614	3.46316e-07	1.87811	3.46402e-31	3.11122	4.5765e-42
C1_13110C_A	CHS3	orf19.4937	-0.662324	6.91892e-07	-0.408805	0.00539521	-0.47253	0.000286918
C1_13120C_A	MON2	orf19.4939	0.500709	0.00101393	0.996726	3.49908e-13	0.966062	5.07092e-12
C1_13130C_A		orf19.4940	-1.00751	2.29898e-12	-0.839606	3.8673e-06	-1.04608	3.63867e-11
C1_13140C_A	TYE7	orf19.4941	0.238352	0.0584715	0.277326	0.058135	0.133884	0.390445
C1_13160W_A	PSA2	orf19.4943	1.26942	2.7782e-26	0.611139	3.03389e-06	0.273155	0.0234452
C1_13170C_A	MSH6	orf19.4945	0.444226	0.000342378	1.36708	2.43038e-23	0.811488	4.19075e-10
C1_13180W_A		orf19.4946	0.0106564	0.976344	-0.560463	0.0966443	-1.14652	0.000213783
C1_13190W_A		orf19.4947	0.157506	0.254839	-0.799877	1.36944e-07	-1.04306	1.71542e-14
C1_13200C_A	REX3	orf19.4948	-1.96415	9.77353e-41	-1.10324	2.46332e-11	-0.688997	5.54945e-05
C1_13220C_A	AKR1	orf19.4950	0.0804497	0.490203	-0.199135	0.107999	-0.247779	0.0520342
C1_13240W_A		orf19.4951	-0.0102498	0.933176	-0.0653697	0.605558	-0.196201	0.109485
C1_13250W_A		orf19.4952	0.255927	0.10016	0.10348	0.522893	0.080605	0.604899
C1_13260W_A		orf19.4952.1	0.247273	0.0907024	0.23825	0.17884	-0.197404	0.17956
C1_13270W_A		orf19.4953	0.64667	1.2495e-07	0.531836	3.26029e-05	0.415516	0.000490657
C1_13280C_A		orf19.4954	-0.205441	0.0922511	0.0547562	0.664754	-0.153007	0.207063
C1_13290W_A		orf19.4955	0.565311	0.0100634	0.71695	0.00428901	0.373644	0.108401
C1_13300C_A	RPN1	orf19.4956	0.813554	2.35421e-11	0.835906	5.1023e-11	0.617243	1.62387e-06
C1_13310W_A	ECM25	orf19.4958	0.209824	0.129658	0.214069	0.131214	0.253181	0.0615309
C1_13320C_A		orf19.4959	0.383965	0.00322904	0.178541	0.187069	0.204393	0.111206
C1_13330C_A		orf19.4960	0.235215	0.0745014	0.17627	0.1631	0.141634	0.235278
C1_13350W_A	STP2	orf19.4961	0.323753	0.00890296	0.239714	0.0636082	0.312578	0.0101145
C1_13360C_A	RMP1	orf19.4962	-2.29515	1.49925e-27	-0.598097	0.0520566	-0.928225	0.000826407
C1_13370W_A		orf19.4963	-3.5707	1.11228e-146	-2.29137	3.26923e-51	-2.31339	1.90156e-55
C1_13380W_A		orf19.4964	-1.43576	4.96319e-13	-0.63376	0.00635589	-0.778108	0.000959728
C1_13390W_A		orf19.4965	-0.431825	0.00597668	0.00318907	0.985813	-0.214862	0.229179
C1_13400C_A	AGC1	orf19.4966	-0.517663	2.28244e-05	-0.316562	0.0198412	-0.040068	0.769144
C1_13410W_A	COX19	orf19.4967	-0.959723	1.16584e-09	-1.22487	3.84569e-13	-0.587885	0.0004262
C1_13420C_A	KEM1	orf19.4969	0.351025	0.023653	0.296456	0.0450013	0.194932	0.169654
C1_13430C_A		orf19.4970	3.01038	1.74314e-70	2.4274	5.48086e-54	1.1867	1.06663e-16
C1_13440C_A	OFI1	orf19.4972	3.70053	2.09887e-07	2.73666	8.31046e-06	1.95382	0.000668076
C1_13450W_A	HYR1	orf19.4975	0.162624	0.345658	0.217248	0.212059	0.0308664	0.854512
C1_13470W_A	KNS1	orf19.4979	1.21716	2.45077e-15	0.709486	2.52783e-06	0.0423575	0.766554
C1_13480W_A	HSP70	orf19.4980	3.99521	7.04046e-166	3.19285	4.38614e-86	0.630183	0.000544424
C1_13490C_A		orf19.4981	-0.27275	0.0447576	0.10662	0.45031	0.191504	0.156775
C1_13500C_A		snR3a	-1.26498	1.33281e-05	-1.01997	0.00150691	-1.10232	0.000460978
C1_13510C_A	TGL99	orf19.4982	0.398968	0.00157274	-0.111013	0.39496	-0.114113	0.370074
C1_13520C_A	MCU1	orf19.4983	-0.945713	7.68716e-11	-0.77288	4.17344e-08	-0.608205	1.07789e-05
C1_13530W_A		orf19.4984	-0.109842	0.362773	-0.381207	0.00293823	-0.450134	0.000192073
C1_13540W_A	GUP1	orf19.4985	-0.0510485	0.678472	0.112321	0.389907	0.158731	0.207842
C1_13550C_A	NUP49	orf19.4987	-0.513317	3.12422e-05	-0.277067	0.0298907	-0.315029	0.0111108
C1_13560W_A		orf19.4988	-0.0361977	0.803556	-0.0927152	0.538246	-0.176432	0.223045
C1_13570W_A	MPT5	orf19.4991	0.0938684	0.559163	0.204533	0.227943	0.233536	0.137478
C1_13580W_A	SEC18	orf19.4993	0.693144	3.87699e-08	0.884168	1.71566e-12	0.771928	5.29421e-10
C1_13590W_A		orf19.4995	-0.0578005	0.796161	0.235726	0.324835	0.40408	0.0943298
C1_13600W_A		orf19.4996	0.152482	0.509072	0.276303	0.254547	0.278094	0.245854
C1_13610C_A	KIS2	orf19.4997	0.537936	7.83774e-05	0.294475	0.0246916	0.156464	0.215764
C1_13620W_A	ROB1	orf19.4998	0.450643	0.00110082	0.272129	0.0560973	-0.00341192	0.979654
C1_13630W_A	CYB2	orf19.5000	0.652573	3.44404e-08	0.258882	0.0377897	0.312518	0.0127325
C1_13640W_A	CUP2	orf19.5001	-0.231187	0.0583328	0.138651	0.281113	0.120588	0.329203
C1_13650C_A		orf19.5003	0.503046	0.000245112	0.579794	0.000543844	0.421841	0.00205409
C1_13660W_A	RAD54	orf19.5004	-0.114081	0.354978	0.210768	0.117697	0.140509	0.271165
C1_13670W_A	OSM2	orf19.5005	0.145225	0.212201	0.276974	0.0264601	0.532725	9.11317e-06
C1_13680C_A	GCV3	orf19.5006	-0.227576	0.0885772	-0.684066	1.81865e-06	-0.361255	0.00777566
C1_13690C_A		orf19.5006.1	0.249878	0.0361555	0.122969	0.322807	0.0843323	0.476935
C1_13700W_A	ACT1	orf19.5007	0.146215	0.197714	0.031739	0.791729	-0.107751	0.373335
C1_13710C_A	DAD1	orf19.5008.1	0.338508	0.0192154	0.891586	3.08638e-08	0.8586	2.46903e-08
C1_13720W_A		orf19.5009	-2.30913	4.43076e-74	-1.68413	2.27349e-35	-1.47621	9.18989e-31
C1_13730C_A	DIM1	orf19.5010	-5.39374	9.42597e-201	-4.35557	1.74411e-94	-4.50317	9.62533e-120
C1_13740W_A	KAR9	orf19.5011	0.845611	1.09248e-06	1.15062	2.6203e-13	0.618543	4.5027e-05
C1_13750C_A		orf19.5012	-1.1454	1.98025e-09	-1.05056	2.2207e-08	-0.834293	7.78546e-05
C1_13760W_A	AGM1	orf19.5013	0.521611	1.71037e-05	0.558811	1.19973e-05	0.5168	0.00010487
C1_13770C_A		orf19.5014	-0.247805	0.170832	-0.131834	0.506402	0.0462821	0.808733
C1_13780W_A	MYO2	orf19.5015	-0.106897	0.515552	0.402727	0.0154733	0.273132	0.0872838
C1_13790C_A		orf19.5016	-0.565136	0.000165929	-0.759171	9.91113e-07	-0.18477	0.227389
C1_13800C_A	DUR32	orf19.5017	6.39508	0	6.20888	0	1.71968	5.07303e-33
C1_13810W_A		orf19.5019	0.515437	2.05158e-05	0.509509	8.98312e-05	0.0581178	0.641367
C1_13820C_A		orf19.5020	-4.42645	2.99301e-132	-3.35034	1.77043e-57	-3.43929	7.62937e-66
C1_13830C_A	PDX1	orf19.5021	-0.459519	6.16379e-05	-0.0214491	0.859833	0.232877	0.0444484
C1_13840W_A		orf19.5022	0.519112	1.04897e-05	0.783011	1.80311e-10	0.703252	2.82851e-08
C1_13850C_A	DAL7	orf19.5023	0.961315	0.000109848	0.105589	0.657587	0.421174	0.102886
C1_13860C_A	GND1	orf19.5024	0.418026	0.00027272	0.350451	0.00357663	0.258124	0.0293665
C1_13870W_A	MET3	orf19.5025	8.10023	0	1.14603	7.13652e-21	1.03981	1.40746e-16
C1_13880C_A		orf19.5026	-0.0952935	0.466267	0.108964	0.437874	0.176165	0.1602
C1_13890C_A	tA(AGC)7	tA(AGC)7	-1.07527	0.463294	0.25063	0.885277	0.608201	0.740995
C1_13900C_A	LCB2	orf19.5027	-0.630152	1.1499e-07	-0.325177	0.013033	-0.401456	0.000780859
C1_13910C_A	MODF	orf19.5029	0.288707	0.0239786	0.418155	0.00430712	0.618104	2.19416e-06
C1_13920W_A	DOS2	orf19.5030	0.502952	3.34539e-05	0.2764	0.0314985	0.249452	0.0430043
C1_13930W_A	SSK1	orf19.5031	0.361215	0.00307059	-0.00402556	0.975197	-0.115431	0.341033
C1_13940W_A	SIM1	orf19.5032	-0.495634	1.34735e-05	-0.461291	0.000300345	-0.311842	0.00687176
C1_13950C_A		orf19.5033	0.349169	0.0360447	0.101942	0.565733	-0.0550442	0.772164
C1_13960W_A	YBP1	orf19.5034	-0.59333	1.54612e-06	-0.467235	0.00044149	-0.351569	0.00613449
C1_13970C_A	HPC2	orf19.5035	0.0433697	0.745659	-0.148763	0.321488	-0.0817701	0.527041
C1_13980C_A	DUR7	orf19.7205	5.62738	5.59417e-285	5.49195	1.17989e-279	4.16603	4.71367e-172
C1_13990W_A	OCA6	orf19.7206	1.8094	1.36228e-44	1.80586	1.54443e-41	1.69902	1.11923e-42
C1_14000C_A	DOA4	orf19.7207	1.01325	1.03258e-15	0.847843	9.07264e-11	0.707524	3.01897e-08
C1_14010W_A	CSK1	orf19.7208	0.155163	0.878503	0.984057	0.412439	1.50081	0.241057
C1_14020W_A		orf19.7209	-0.0895848	0.839901	-0.262825	0.535351	-0.678781	0.102336
C1_14030W_A		orf19.7210	1.01103	1.16403e-15	0.514488	9.21206e-05	0.439653	0.000400286
C1_14040W_A	APL1	orf19.7212	-0.311261	0.00932253	-0.615001	1.04739e-06	-0.452046	0.000147625
C1_14050C_A		orf19.7213	0.0367977	0.771841	0.293372	0.0359322	0.182199	0.153115
C1_14060W_A		orf19.7214	0.464863	0.000103693	0.196319	0.117433	0.0776287	0.513461
C1_14080W_A		orf19.7215	-4.33004	1.70696e-212	-3.92596	7.57823e-138	-3.90448	2.8248e-193
C1_14090W_A		orf19.7215.3	-1.53039	2.36611e-17	-2.58613	3.92048e-41	-2.31732	2.88002e-39
C1_14100W_A	YPT52	orf19.7216	0.616509	1.20391e-06	0.575753	2.38812e-05	0.541185	2.11255e-05
C1_14110C_A	RPL4B	orf19.7217	-1.50304	3.283e-34	-1.8815	1.78283e-47	-1.52566	2.35081e-34
C1_14120C_A	RBE1	orf19.7218	0.801026	5.92709e-11	0.813191	8.08147e-09	-0.489533	6.50233e-05
C1_14130W_A	FTR1	orf19.7219	-1.22439	6.52343e-21	-1.08621	8.38729e-16	-1.07304	1.79051e-16
C1_14140C_A	SET3	orf19.7221	0.690053	5.96278e-07	0.867198	1.94388e-09	0.636945	2.12647e-06
C1_14150C_A	PAM16	orf19.7222	-1.46644	6.42968e-26	-1.95417	9.53741e-41	-1.5043	2.67847e-23
C1_14160W_A		orf19.7223	-2.48042	6.58158e-88	-1.4822	3.57595e-24	-1.17312	8.28703e-18
C1_14170W_A		orf19.7224	0.0930333	0.432146	0.17069	0.163894	0.239512	0.041265
C1_14180W_A		orf19.7225	0.196979	0.166372	-0.929919	1.09508e-09	-0.726707	5.73817e-08
C1_14190C_A		orf19.7227	0.669117	3.81587e-06	0.372011	0.0174952	0.463393	0.00140297
C1_14200W_A		orf19.7228	0.447011	0.000296131	0.278972	0.0404715	0.295428	0.0212374
C1_14210C_A	IML2	orf19.7229	0.434631	0.000163943	0.277167	0.0219943	0.341054	0.00311191
C1_14220C_A	FTR2	orf19.7231	-2.39501	9.53637e-74	-3.26416	1.56346e-96	-2.58366	2.45206e-98
C1_14230C_A	IRR1	orf19.7232	0.154949	0.230991	0.967038	9.34489e-11	0.524613	0.000139378
C1_14240W_A	RSC8	orf19.7234	-0.194903	0.100384	-0.109626	0.377452	-0.0789722	0.506725
C1_14250C_A		orf19.7235	0.293565	0.0177142	-0.0105909	0.933136	-0.0567104	0.638748
C1_14260C_A	TIF35	orf19.7236	-1.74302	3.13513e-39	-1.76382	1.43953e-36	-1.53739	6.07542e-30
C1_14270W_A		orf19.7237	-0.296423	0.0459589	-0.248239	0.0973279	-0.16532	0.267692
C1_14280C_A	NPL3	orf19.7238	-0.696379	2.9315e-07	-0.940138	2.68308e-13	-0.775339	3.88257e-10
C1_14290C_A	MDG1	orf19.7239	0.32723	0.00855039	0.0338832	0.79203	-0.28103	0.0260781
C1_14300C_A	NCR1	orf19.7242	1.17179	2.55076e-17	0.927253	6.26114e-12	0.669259	2.46792e-07
C1_14310W_A		orf19.7243	-0.215337	0.0821735	-0.275897	0.0380477	-0.153174	0.227423
C1_14320C_A		orf19.7244	-0.672367	7.49463e-08	-0.977131	5.77215e-13	-0.73256	1.97147e-09
C1_14330W_A		orf19.7245	-1.7018	1.53707e-36	-1.92522	2.63918e-43	-1.49134	6.46093e-27
C1_14340C_A	RIM101	orf19.7247	0.344601	0.0199904	0.191539	0.229143	0.110342	0.449758
C1_14350W_A		orf19.7250	-0.191706	0.14842	-0.654922	2.35172e-06	-0.572829	8.49034e-06
C1_14360C_A	WSC4	orf19.7251	0.376585	0.00569206	0.116751	0.415124	-0.0991723	0.457684
C1_14380C_A		orf19.7254	-0.726615	2.37673e-07	-0.309769	0.0374863	-0.450446	0.0019069
C1_14390W_A	RPC10	orf19.7255	-1.41126	2.45974e-16	-1.63903	4.77284e-22	-1.42851	1.08597e-16
C1_14400C_A	MLH3	orf19.7257	0.178443	0.157388	0.178675	0.183647	0.0781855	0.551433
C1_14410W_A		orf19.7256	-0.454679	0.000654487	-0.491543	0.000483146	-0.335619	0.0142689
C1_14420W_A	DDI1	orf19.7258	0.689227	1.72075e-08	0.739716	2.2104e-09	0.293217	0.012869
C1_14430C_A		orf19.7260	0.415648	0.00103165	0.0705788	0.590621	0.196136	0.11788
C1_14440C_A	GDI1	orf19.7261	0.673858	1.47111e-08	0.530342	2.09727e-05	0.159793	0.193636
C1_14450C_A		orf19.7263	-0.0552255	0.646605	-0.224096	0.0746318	-0.241736	0.0431728
C1_14460W_A	RPN11	orf19.7264	0.793987	4.44878e-11	0.834033	2.08912e-11	0.516516	8.93301e-06
C1_14470W_A		orf19.7265	0.598777	1.17163e-06	0.524251	2.06825e-05	0.508975	2.26433e-05
C1_14480W_A		orf19.7266	0.538799	0.00077165	0.622305	6.66882e-05	0.478367	0.000883689
C1_14490C_A	SAM35	orf19.7267	0.254449	0.0531408	0.502209	0.000366302	0.476643	0.00024648
C1_14500C_A		orf19.7269	0.407071	0.000384711	0.0593774	0.63497	-0.0279075	0.813947
C1_14520W_A		orf19.7270	-0.778979	2.06538e-10	-0.804531	1.22005e-10	-0.846154	1.27415e-10
C1_14530W_A		orf19.7271	0.365975	0.00867263	0.271585	0.0632163	0.141932	0.313385
C1_14550C_A		orf19.7272	0.359112	0.010071	-0.0254708	0.862915	-0.1171	0.408446
C1_14560C_A		orf19.7274	0.419164	0.00297121	0.115173	0.426928	-0.0119935	0.931406
C1_14570C_A	FGR24	orf19.7275	0.470865	0.000910867	0.127327	0.373004	0.0940295	0.494638
C1_14580C_A		orf19.7277	0.568515	2.50749e-05	0.140154	0.313632	0.034067	0.795522
C1_14590C_A	TLO4	orf19.7276.1	-0.0236084	0.854122	0.0877839	0.525181	-0.0827367	0.542566
C1_14630C_A		orf19.7278	-0.876246	6.01681e-05	-1.34766	3.12651e-11	-1.44659	6.85079e-13
C2_00010W_A	TLO5	orf19.1925	-0.080121	0.58305	0.505289	0.000774381	0.311243	0.0243124
C2_00030W_A	RRN3	orf19.1923	-4.29768	7.16214e-236	-3.52959	3.44407e-139	-3.18932	3.06527e-89
C2_00040C_A	tV(CAC)1	tV(CAC)1	1.52155	0.706156	0.430917	0.908318	2.83455	0.559633
C2_00050C_A		orf19.1920	0.0713322	0.843726	2.07605	3.22336e-05	1.24223	0.00490025
C2_00060C_A		orf19.1917	0.491015	3.92214e-05	0.610736	1.0599e-06	0.287089	0.0129984
C2_00070C_A	MPP10	orf19.1915	-4.37055	1.66241e-262	-4.12899	1.16615e-207	-4.07853	8.66472e-199
C2_00080C_A	FAV3	orf19.1914	-0.0145595	0.919974	-0.191586	0.176214	-0.376529	0.00530533
C2_00090W_A		orf19.1913	-0.745227	3.26825e-07	-0.561115	0.000316847	-0.533258	0.000645384
C2_00100C_A	PGA52	orf19.1911	-0.137412	0.249224	-0.39361	0.00180341	-0.718463	3.59862e-09
C2_00110W_A		orf19.1910	-0.492248	0.000266436	-0.462057	0.000964352	-0.378422	0.0108075
C2_00120C_A	EMC9	orf19.1907	-0.596448	7.64218e-07	-0.645709	3.29279e-07	-0.557146	4.01973e-06
C2_00140W_A	NDT80	orf19.2119	-2.38767	2.43331e-80	-2.4236	1.16149e-63	-2.4856	5.94629e-80
C2_00150W_A	LEU5	orf19.2117	-0.00374008	0.975547	-0.328181	0.010545	-0.2263	0.0637926
C2_00160C_A	NAT2	orf19.2116	-1.03268	3.07341e-14	-1.49885	8.8494e-26	-1.28441	7.94957e-21
C2_00170C_A	HMA1	orf19.2115	-3.88592	1.29706e-144	-3.85	4.13836e-130	-3.68888	6.88874e-119
C2_00180C_A		orf19.2114	0.498637	9.52574e-05	0.494882	0.000346395	0.270471	0.0410292
C2_00190C_A		orf19.2113	0.456378	0.000143404	0.237456	0.0555312	0.294923	0.0125695
C2_00200W_A		orf19.2112	-0.193662	0.134911	-0.0912498	0.514933	0.0635454	0.635113
C2_00210W_A	RPL38	orf19.2111.2	-1.39702	7.34524e-19	-2.58683	1.79701e-72	-2.14321	2.01186e-53
C2_00220C_A		orf19.2111	-0.249612	0.0492202	-0.902617	8.39936e-12	-0.640017	1.36384e-07
C2_00230W_A		orf19.2110	0.405119	0.00119554	0.184138	0.145634	0.173969	0.150549
C2_00240C_A	SOD6	orf19.2108	-0.211702	0.0779767	0.258418	0.04343	0.407856	0.00130856
C2_00250W_A	STF2	orf19.2107.1	0.633501	1.60191e-06	0.52646	0.000526607	0.405366	0.00220968
C2_00260C_A	MUQ1	orf19.2107	0.801096	5.70914e-11	0.589336	2.80458e-06	0.428762	0.000279026
C2_00270C_A		orf19.2106	-0.0708665	0.592304	-0.355839	0.00864096	-0.42163	0.00125113
C2_00280C_A		orf19.2105	-0.41866	0.00648261	-0.784293	2.04982e-07	-0.77552	3.09724e-07
C2_00290W_A		orf19.2104	-0.126014	0.337235	-0.131585	0.352219	-0.00234223	0.988502
C2_00300C_A	CKB1	orf19.2102	-0.847241	3.96153e-11	-0.82191	1.4418e-09	-0.735007	1.73571e-08
C2_00310W_A		orf19.2103	NA	NA	NA	NA	NA	NA
C2_00320W_A		orf19.2101	-0.0824326	0.56092	0.276782	0.0633964	0.427761	0.00337878
C2_00330C_A	HIR1	orf19.2099	0.610782	4.15164e-07	0.712567	1.78083e-08	0.574599	1.71918e-06
C2_00340C_A	ARO8	orf19.2098	-0.448963	0.000106283	-0.717246	7.10711e-09	-0.290971	0.0143367
C2_00350W_A		orf19.2097	0.618966	5.67136e-05	0.613103	0.000121545	0.819849	1.22847e-07
C2_00360C_A		orf19.2095	0.0381458	0.741206	-0.152685	0.216326	-0.215094	0.086263
C2_00370W_A	PDR6	orf19.2094	-0.0880095	0.464353	-0.170878	0.184505	-0.0521612	0.666903
C2_00380C_A	RFA1	orf19.2093	0.10719	0.354881	0.68216	5.04154e-08	0.338979	0.00492656
C2_00390C_A		orf19.2092	1.84666	3.69202e-58	1.26027	4.81775e-23	1.38733	1.36006e-25
C2_00400C_A		orf19.2091	-0.594501	2.34359e-05	-0.956285	7.99475e-12	-0.738869	4.19789e-08
C2_00410C_A		orf19.2090	-4.28665	1.64852e-268	-3.16487	1.10124e-70	-3.3156	8.72156e-139
C2_00420W_A		orf19.2089	0.125907	0.314257	-0.173294	0.190324	-0.23389	0.0590488
C2_00430C_A	DPB4	orf19.2088	0.168249	0.263613	0.195319	0.178695	0.122982	0.37919
C2_00440W_A	SAS2	orf19.2087	-0.323854	0.0357976	0.290369	0.0555626	0.432241	0.00483416
C2_00450C_A	CDH1	orf19.2084	0.57339	5.58749e-06	0.409933	0.00165806	0.089768	0.474375
C2_00460W_A	SAP30	orf19.2082	0.575716	0.0253438	0.502487	0.0912084	0.470362	0.0850612
C2_00470W_A	POM152	orf19.2081	-0.301973	0.0225488	-0.0156969	0.908193	-0.103456	0.419918
C2_00480C_A	PHHB	orf19.2079	0.119971	0.437958	-0.30806	0.0545122	0.0101732	0.948025
C2_00490W_A		orf19.2078	-0.0628581	0.598306	0.0511577	0.684089	0.198867	0.112807
C2_00500W_A	ZCF9	orf19.2077	0.260918	0.0450401	-0.0772046	0.56818	-0.0578037	0.658511
C2_00510W_A		orf19.2076	0.792326	2.21339e-08	0.898457	1.05087e-08	0.957803	5.18086e-11
C2_00520W_A	DFG5	orf19.2075	0.235128	0.0557887	0.0382326	0.756407	-0.0755834	0.522277
C2_00540W_A		orf19.2073	0.306886	0.00977487	0.0335969	0.788171	-0.0536654	0.652165
C2_00550W_A		orf19.2072	0.286638	0.0561892	-0.154121	0.316507	-0.252054	0.0891896
C2_00560W_A		orf19.2071	1.19444	0.450857	-0.113483	0.925295	0.378309	0.771011
C2_00570W_A	RSC58	orf19.2070	-0.056868	0.63576	0.0505369	0.683274	0.0121701	0.917923
C2_00580C_A	SMF3	orf19.2069	1.39184	3.42877e-33	0.694062	1.5172e-08	0.529665	8.55032e-06
C2_00590W_A		orf19.2068	0.132932	0.266383	-0.185874	0.149382	-0.039431	0.743215
C2_00600C_A		orf19.2067	-0.293475	0.039711	-0.720197	6.99865e-07	-0.541359	0.00037381
C2_00610C_A	ATP18	orf19.2066.1	-0.14766	0.285612	-0.471544	0.000659288	-0.351207	0.00834653
C2_00620C_A		orf19.2066	-0.400004	0.00745603	-0.389533	0.022672	-0.180711	0.255529
C2_00630C_A		orf19.2065	2.34566	5.73694e-81	2.25857	2.67703e-65	1.88914	1.77441e-48
C2_00640W_A		orf19.2064	0.671801	1.15865e-06	0.611391	0.000104899	0.535185	0.000145069
C2_00650W_A		orf19.2063	0.21689	0.106201	0.184516	0.182276	0.022943	0.866532
C2_00660C_A	SOD4	orf19.2062	-0.0948359	0.577485	0.918434	5.13456e-07	0.598659	0.000460572
C2_00680C_A	SOD5	orf19.2060	-0.0778748	0.534748	1.33959	6.72626e-20	1.70634	2.2251e-38
C2_00690W_A		orf19.2059	0.131884	0.343124	0.219278	0.149259	0.303736	0.0386778
C2_00700W_A		orf19.2057	0.0513065	0.696621	-0.335392	0.0109735	-0.244275	0.0530475
C2_00710W_A	NPL6	orf19.2055	-0.134993	0.286106	0.0753207	0.551273	-0.0104816	0.933263
C2_00720C_A	FGR15	orf19.2054	-0.123658	0.325878	-0.0569311	0.685712	0.0102312	0.936132
C2_00730C_A		orf19.2051	-0.363571	0.00730716	-0.229983	0.0865815	-0.0939453	0.465702
C2_00740C_A		orf19.2050	0.277329	0.0186864	-0.209852	0.102396	-0.152284	0.20814
C2_00750W_A		orf19.2049	0.160801	0.231006	0.149596	0.27493	0.469201	0.000712806
C2_00760C_A		orf19.2048	0.444603	0.00105584	0.0248628	0.886012	0.0630239	0.657175
C2_00770W_A		orf19.2047	1.22158	2.85409e-21	0.415551	0.00558601	0.160562	0.214751
C2_00780W_A	POT1-2	orf19.2046	-0.102257	0.462183	-0.265789	0.0461082	-0.289719	0.0234848
C2_00790C_A		orf19.2045	-0.468924	6.41691e-05	-0.065185	0.634725	-0.102153	0.406961
C2_00800C_A	PGA27	orf19.2044	-0.440664	0.00423588	-0.137764	0.416794	-0.13719	0.40606
C2_00810C_A		orf19.2043	-0.633692	2.62423e-05	-0.466277	0.00367465	-0.369043	0.0156898
C2_00820W_A		orf19.2042	-1.46843	3.36312e-29	-1.49293	1.33187e-25	-1.23758	1.5195e-17
C2_00830C_A	RSC4	orf19.2041	-0.380254	0.00200304	-0.275153	0.0331774	-0.303374	0.0122051
C2_00840W_A		orf19.2040	-0.996587	1.40646e-14	-0.772218	5.22435e-08	-0.685442	3.5218e-07
C2_00850W_A	MSF1	orf19.2039	-1.35244	5.25387e-26	-2.02741	2.44382e-47	-1.65162	2.81734e-35
C2_00860C_A		orf19.2038	3.5937	1.04658e-132	2.0327	1.16156e-20	1.83651	1.87649e-28
C2_00870W_A		orf19.2037	0.12723	0.332024	-0.13848	0.312764	-0.18897	0.157109
C2_00880W_A		orf19.2036	-0.448524	0.00304776	-0.322362	0.0252679	-0.266354	0.0541663
C2_00890W_A		orf19.2035	-0.308654	0.318025	-0.251711	0.436459	0.0529674	0.874131
C2_00900W_A		orf19.2034	-0.749901	0.680615	-0.370878	0.854013	0.0774009	0.972086
C2_00910W_A	PGA19	orf19.2033	0.842465	0.0176306	0.402228	0.285082	0.172797	0.640094
C2_00920W_A		orf19.2032	0.577879	2.07272e-06	0.542815	2.94083e-05	0.449664	0.000297409
C2_00930C_A	VPS24	orf19.2031	0.542269	6.26568e-06	0.48349	0.000177752	0.345286	0.00888586
C2_00940W_A		orf19.2030	1.04246	5.70291e-19	0.637434	9.51352e-07	0.489202	3.80549e-05
C2_00950C_A	RFC5	orf19.2029	0.278927	0.0268541	0.343281	0.00831922	0.522184	3.07923e-05
C2_00960C_A	MXR1	orf19.2028	2.25258	1.46787e-60	0.804294	2.45804e-09	0.981537	2.61741e-12
C2_00970C_A	UBP13	orf19.2026	0.312933	0.00728453	0.266612	0.0302308	0.253932	0.0350491
C2_01000W_A	HGT7	orf19.2023	0.274382	0.0155319	-0.332077	0.00641123	-0.422872	0.000223603
C2_01010W_A	HGT8	orf19.2021	0.16812	0.145057	-0.195621	0.10935	-0.225937	0.052747
C2_01020W_A	HGT6	orf19.2020	0.733012	2.21606e-10	1.05652	1.74024e-14	0.680395	2.14669e-08
C2_01030W_A		orf19.2019	-2.24944	8.89957e-60	-2.68397	3.19913e-63	-2.28763	4.88954e-49
C2_01040W_A		orf19.2018.1	0.957615	2.07639e-09	1.45702	3.40376e-15	1.20535	3.60241e-14
C2_01050W_A		orf19.2018.2	-1.70735	8.68918e-13	-0.863232	0.00274279	-0.875704	0.00252724
C2_01060C_A		orf19.2018	-1.78809	2.15552e-13	-1.12421	1.68815e-05	-1.10122	2.94829e-05
C2_01070W_A		orf19.2017	-3.82375	4.83016e-122	-3.35012	1.06683e-84	-3.08964	2.68412e-77
C2_01080C_A	tL(CAA)2	tL(CAA)2	0.343671	0.815134	5.01358	0.0537168	-0.151604	0.916117
C2_01090C_A	ERG28	orf19.2016	-0.6107	3.82558e-06	-0.977978	2.79536e-12	-0.803105	1.85877e-09
C2_01110C_A	BCY1	orf19.2014	0.831296	2.77863e-13	0.621328	3.28202e-07	0.536084	3.35174e-06
C2_01120W_A	KAR2	orf19.2013	0.574645	1.6901e-06	1.28876	5.86362e-24	0.673202	4.38269e-07
C2_01130W_A	NOT3	orf19.2012	-1.19828	4.17778e-23	-0.947968	4.98129e-13	-0.806834	2.61426e-11
C2_01140C_A		orf19.2010	-0.716369	0.0257517	-0.367092	0.329778	-0.054781	0.885965
C2_01150W_A	PEX12	orf19.2009	0.418362	0.000427361	0.337112	0.00752901	0.439706	0.000265454
C2_01160W_A		orf19.2008	2.42037	1.23028e-93	2.37017	6.57526e-81	2.18829	3.50274e-77
C2_01170C_A		orf19.2007	0.364389	0.00457753	0.21779	0.0902668	0.292393	0.0179216
C2_01180W_A	COX17	orf19.2006.1	-0.708229	7.62229e-05	-1.70917	1.38601e-24	-1.49276	2.40872e-18
C2_01190C_A		orf19.2006	0.758773	6.83136e-08	0.966186	1.09813e-10	0.985296	4.6315e-12
C2_01200C_A	REG1	orf19.2005	0.0182757	0.889065	0.0500723	0.71009	0.0430867	0.734138
C2_01210C_A	HNM1	orf19.2003	-0.51763	1.1852e-05	-0.893026	1.04823e-12	-0.620142	3.46637e-07
C2_01220W_A		orf19.2002	-0.457777	0.000170577	-0.269761	0.0367287	-0.168303	0.176788
C2_01230W_A		orf19.2001	-0.709589	1.43149e-06	-0.795871	1.15205e-07	-0.631482	1.67433e-05
C2_01240C_A		orf19.2000	-1.03078	3.50787e-14	-0.629613	1.62292e-05	-0.4756	0.00113732
C2_01250W_A		orf19.1999	0.695217	1.51424e-07	0.556057	0.000453002	0.619685	6.18322e-06
C2_01260W_A		orf19.1998	-0.0857492	0.516714	0.0588349	0.677674	0.133439	0.328156
C2_01270W_A	CHA1	orf19.1996	1.46823	2.79256e-32	1.10206	6.61735e-16	1.06986	9.5705e-15
C2_01290C_A	tL(UAA)1	tL(UAA)1	0.983786	0.725448	-2.8265	0.0586817	-0.743515	0.748854
C2_01300C_A	MNN24	orf19.1995	0.0379823	0.754292	0.172042	0.177983	0.163353	0.251886
C2_01310W_A		orf19.1994	0.385015	0.00648297	0.365899	0.0117789	0.457411	0.00144758
C2_01320W_A	RPN9	orf19.1993	0.642744	1.43872e-07	0.990129	6.01252e-16	0.906854	9.02572e-13
C2_01330C_A	SIR2	orf19.1992	-0.140537	0.370115	0.707905	6.49041e-05	0.361421	0.0278553
C2_01340W_A		orf19.1991	0.0890292	0.443391	0.116512	0.344164	0.0522077	0.654139
C2_01350C_A	SNX4	orf19.1990	0.617919	3.54091e-07	0.727983	7.76254e-09	0.738458	1.09168e-09
C2_01360C_A	DCW1	orf19.1989	0.335795	0.0041232	0.297219	0.016438	0.0980479	0.404107
C2_01370C_A	NRI1	orf19.1441	-1.26663	1.01257e-22	-0.0718244	0.612773	-0.309093	0.0182064
C2_01380W_A	PLB4.5	orf19.1442	-0.149532	0.215199	-0.166445	0.191775	-0.857015	1.44703e-12
C2_01390W_A	ENT2	orf19.1444	0.26891	0.0324759	0.024288	0.85065	-0.0219721	0.858702
C2_01400C_A	ESC4	orf19.1445	-0.219744	0.121056	1.14102	4.1915e-13	0.649266	1.44412e-05
C2_01410C_A	CLB2	orf19.1446	0.562814	1.2568e-06	1.04256	2.03608e-15	0.483832	4.15171e-05
C2_01420C_A		orf19.1447	0.0960901	0.496646	1.08284	2.15857e-12	0.675756	5.93383e-06
C2_01430W_A	APT1	orf19.1448	0.47413	0.000151405	0.274732	0.0341739	0.25618	0.0395445
C2_01440C_A		orf19.1448.1	0.249489	0.0782381	0.980993	5.64438e-12	0.924573	1.94813e-11
C2_01450C_A		orf19.1449	-0.68974	0.000737112	1.07149	6.5599e-06	0.914235	8.35894e-05
C2_01460C_A		orf19.1450	0.550003	0.608386	0.593734	0.598393	0.411445	0.707477
C2_01470W_A	SRB9	orf19.1451	0.304252	0.0368086	0.549968	0.000432019	0.551118	0.000161227
C2_01480W_A	SPT5	orf19.1453	-0.16473	0.190921	-0.209278	0.116008	-0.259652	0.036932
C2_01490C_A		orf19.1457	-0.219393	0.0764188	0.067332	0.602085	0.12785	0.303211
C2_01500W_A		orf19.1456	-0.220216	0.298647	0.0964769	0.700368	0.332747	0.138321
C2_01510C_A		orf19.1458	-0.668742	3.28747e-05	-0.205699	0.243044	-0.0112398	0.950775
C2_01520W_A	PPE1	orf19.1459	0.344316	0.00821012	0.400068	0.00510268	0.471826	0.000689885
C2_01530C_A		orf19.1460	0.318289	0.00557597	0.29129	0.0164634	0.255074	0.0280595
C2_01540W_A		orf19.1461	0.646934	7.73056e-07	0.0343271	0.802641	-0.148616	0.249174
C2_01550W_A	SMP2	orf19.1462	0.58787	1.54436e-06	0.434207	0.000706077	0.500562	4.89311e-05
C2_01560W_A	BMT5	orf19.1464	1.11337	1.93709e-19	0.879709	3.77924e-12	0.855519	1.53957e-12
C2_01570W_A		orf19.1465	4.8983	0	4.80641	1.22851e-259	2.89539	4.31962e-106
C2_01580W_A	REX2	orf19.1466	-2.13612	4.25745e-59	-2.67544	9.01449e-81	-2.00503	9.48977e-49
C2_01590W_A	COX13	orf19.1467	0.0998693	0.418933	0.453279	0.0005029	0.509308	2.41359e-05
C2_01600C_A	CDC55	orf19.1468	0.534534	6.05013e-06	0.388604	0.00171317	0.35531	0.00410781
C2_01610C_A	RPS26A	orf19.1470	-1.04781	4.66029e-18	-1.4657	6.07435e-29	-1.07982	5.33853e-18
C2_01620W_A	COX4	orf19.1471	-0.562134	2.80064e-06	-1.02149	7.68712e-16	-0.824125	1.25199e-11
C2_01630W_A		orf19.1473	-1.34715	1.05759e-05	-0.0877278	0.829448	-0.0475521	0.903128
C2_01640W_A	SLA1	orf19.1474	0.64758	3.09796e-05	0.414929	0.00585813	0.33521	0.0199635
C2_01650W_A		orf19.1476	1.07117	4.16735e-08	0.397736	0.0416571	0.617798	0.0018356
C2_01660C_A		orf19.1477	1.12653	1.9226e-19	0.611658	6.44453e-06	0.801723	1.16345e-10
C2_01670C_A	STT3	orf19.1478	0.22604	0.0760073	0.218898	0.0924367	0.11558	0.410786
C2_01680C_A		orf19.1479	0.329112	0.0161388	-0.290342	0.0391799	-0.397413	0.00304158
C2_01690W_A		orf19.1480	-0.285308	0.0217729	-0.934705	9.67112e-13	-0.76323	2.26659e-09
C2_01700C_A	HAP42	orf19.1481	-0.335152	0.0123268	-0.656581	2.00129e-07	-0.351517	0.0146205
C2_01710W_A	HSK3	orf19.1482	0.151068	0.318739	0.0726251	0.676174	0.191607	0.236069
C2_01720C_A		orf19.1483	-1.51485	6.69968e-21	-2.15434	3.57271e-39	-1.8922	1.37761e-29
C2_01730W_A		orf19.1484	-0.467336	0.000825056	1.04023	9.39954e-12	1.02489	7.4196e-12
C2_01740C_A		orf19.1485	-2.70507	1.33864e-74	-1.79314	8.63593e-29	-1.34045	6.11091e-17
C2_01750C_A		orf19.1486	0.396601	0.00212298	0.991511	1.44615e-11	0.727696	3.28847e-07
C2_01760C_A		orf19.1488	-0.220964	0.0922761	-0.448049	0.00118949	-0.508554	0.000105914
C2_01770C_A	tL(CAA)1	tL(CAA)1	0.00553148	0.995128	1.71568	0.226075	0.382509	0.709703
C2_01780W_A	MSB2	orf19.1490	0.100468	0.522805	0.263507	0.104695	0.237565	0.124187
C2_01800W_A		orf19.1490.1	0.590155	0.0134116	0.504732	0.0419936	0.494763	0.0465774
C2_01820C_A		orf19.1491	-0.832701	2.08752e-08	-0.446203	0.00527313	-0.340725	0.0251209
C2_01830W_A	PRP39	orf19.1492	-1.66379	2.7172e-26	-0.428294	0.0220756	-0.268624	0.152907
C2_01840C_A	RAD7	orf19.1493	0.239116	0.050394	0.168606	0.194962	0.237168	0.0620702
C2_01850W_A	RAD23	orf19.1494	-0.377967	0.000968385	-0.309807	0.0156215	-0.384486	0.00187541
C2_01860C_A		orf19.1495	-0.63278	8.53718e-07	-0.869074	1.36122e-10	-0.639479	1.54716e-06
C2_01870C_A		orf19.1496	0.112069	0.421758	0.334821	0.024174	0.466738	0.001518
C2_01880C_A	ZCF6	orf19.1497	0.207738	0.168939	0.434952	0.00590046	0.518198	0.000837741
C2_01890W_A	CTF1	orf19.1499	-0.240663	0.128106	0.219961	0.187598	0.218133	0.147895
C2_01900C_A		orf19.1500	0.302226	0.0137895	0.251853	0.0478206	0.223127	0.0938513
C2_01910W_A		orf19.1502	-0.211137	0.10314	-0.314371	0.0241631	-0.178071	0.177336
C2_01920C_A		orf19.1504	1.28028	1.42138e-27	1.17787	1.05403e-21	1.27303	4.85589e-27
C2_01930C_A		orf19.1505	-0.292107	0.0354492	-0.280357	0.0668844	-0.179202	0.222685
C2_01950C_A	AMN1	orf19.1507	0.265542	0.0492648	0.625607	4.16397e-06	0.245175	0.0743898
C2_01960C_A		orf19.1508	0.164554	0.422985	0.542076	0.0105767	0.386327	0.0609962
C2_01970C_A	ROD1	orf19.1509	0.00552812	0.963308	0.120409	0.386031	0.216489	0.0730571
C2_01980C_A	SRD1	orf19.1510	0.617701	1.74553e-07	0.577983	3.05197e-06	0.485541	3.97835e-05
C2_01990C_A	FAB1	orf19.1513	0.947311	2.03428e-08	1.20038	4.12416e-14	1.00405	5.35747e-11
C2_02000W_A		orf19.1514	-0.0487556	0.682326	-0.023762	0.859353	-0.130775	0.281361
C2_02010C_A	CHT4	orf19.1515	1.92415	5.73215e-49	1.84216	1.4363e-38	1.66426	1.22375e-37
C2_02020W_A		orf19.1516	0.96665	1.79942e-14	0.945852	2.17945e-13	0.919254	1.28075e-11
C2_02030W_A	ARO3	orf19.1517	-2.78179	1.77055e-66	-2.85281	3.4213e-65	-2.44305	3.69002e-50
C2_02040W_A		orf19.1519	-0.0507546	0.715946	0.230209	0.119045	0.212881	0.112071
C2_02050C_A		orf19.1522	0.442822	0.00101696	0.41893	0.00414908	0.209269	0.111915
C2_02060C_A	FMO1	orf19.1523	0.70726	4.80578e-06	2.3164	5.67557e-41	2.18887	1.3266e-37
C2_02070W_A	SPR3	orf19.1524	1.58261	0.00054894	2.47585	0.000253399	2.05116	9.83263e-05
C2_02080W_A		snR48	-1.75364	1.533e-06	-2.53405	1.20996e-14	-2.38327	2.51837e-13
C2_02090W_A		orf19.1525	-0.27779	0.0231182	-0.208364	0.108033	-0.241294	0.0624757
C2_02100W_A	SNF2	orf19.1526	0.490115	0.00244218	0.574322	0.000732287	0.24565	0.112883
C2_02110C_A		orf19.1527	0.441392	0.00396776	1.11734	5.52398e-09	0.989082	1.27447e-09
C2_02120W_A		orf19.1528	-2.21479	7.57603e-59	-2.47875	8.90691e-72	-2.36157	4.50896e-75
C2_02130C_A		orf19.1529	1.25484	4.22753e-05	2.37723	1.1553e-10	1.8222	4.38123e-07
C2_02140C_A		orf19.1530	0.61093	0.458722	1.90628	0.0620315	0.92183	0.33683
C2_02150C_A		orf19.1531	-0.613449	9.70578e-07	-0.285331	0.0405295	-0.338026	0.00607997
C2_02160W_A	SAM37	orf19.1532	-0.865336	2.70418e-11	-0.931172	8.47906e-12	-0.719098	5.78379e-08
C2_02170W_A		orf19.1533	-1.64818	1.03901e-36	-1.31155	6.35876e-21	-1.30646	9.90761e-23
C2_02180W_A		orf19.1534	-0.391808	0.00247044	-1.00908	2.40355e-10	-1.00543	8.89299e-14
C2_02190C_A		orf19.1535	-0.0874903	0.620041	-0.0379555	0.826127	-0.0686727	0.687867
C2_02200W_A	ZRC1	orf19.1536	-0.0474023	0.708049	0.0970154	0.479939	0.08226	0.524094
C2_02210C_A	TLG2	orf19.1538	0.165171	0.194336	0.188783	0.162994	0.101344	0.436379
C2_02220C_A		orf19.1539	-0.632293	0.0587776	0.33534	0.409851	0.035633	0.928184
C2_02230C_A		orf19.1541	1.39494	6.48057e-11	1.14094	3.42176e-07	1.25564	7.26528e-09
C2_02240C_A	HEX3	orf19.1542	0.158516	0.192987	0.318307	0.0131145	0.230246	0.0665269
C2_02250C_A	OPI1	orf19.1543	0.410513	0.000744555	0.471822	0.000301609	0.7271	8.16524e-08
C2_02260W_A		orf19.1544	0.408662	0.000961974	0.393323	0.00278988	0.279681	0.0270223
C2_02270C_A		orf19.1545	-2.57489	1.52743e-74	-2.96747	2.27091e-78	-2.46107	2.78705e-59
C2_02280W_A		orf19.1546	-1.39427	2.77252e-25	-2.07719	7.61553e-44	-1.77882	3.33361e-37
C2_02290C_A		orf19.1547	0.0160881	0.925336	0.158261	0.367971	0.33055	0.0607668
C2_02300W_A		orf19.1548	-0.491154	0.00178004	-0.0124121	0.94458	0.293994	0.102828
C2_02310W_A		orf19.1549	-0.577481	7.26115e-06	-0.857492	5.21463e-10	-0.649864	9.54462e-07
C2_02320C_A	CPR3	orf19.1552	-0.258044	0.0626497	0.148138	0.320706	0.157926	0.266388
C2_02330W_A		orf19.1551	-1.6948	0.328867	-2.64408	0.0643335	-2.35305	0.124056
C2_02340C_A	ENT3	orf19.1553	0.213756	0.0628313	0.275866	0.022835	0.251934	0.0314551
C2_02350C_A	SAC3	orf19.1555	-0.144569	0.234418	0.0728321	0.58424	0.0700708	0.571603
C2_02360C_A		orf19.1557	0.353948	0.0128361	0.153623	0.325829	-0.0919332	0.514149
C2_02370C_A	HOM2	orf19.1559	-0.167326	0.157277	-0.771762	2.10921e-09	-0.0157822	0.897237
C2_02380W_A	POB3	orf19.1560	0.139971	0.251542	0.0847627	0.503587	0.160111	0.179314
C2_02390W_A		orf19.1562	0.385251	0.00249867	0.100301	0.538927	0.28302	0.0408629
C2_02400W_A	ECM3	orf19.1563	-1.26172	2.8225e-21	-1.44949	5.21971e-23	-1.43439	5.10334e-26
C2_02410W_A		orf19.1564	0.652317	5.88489e-07	0.313411	0.0196025	-0.0296365	0.81602
C2_02420C_A		orf19.1565	-2.07379	2.46966e-58	-1.89493	4.56385e-42	-1.87261	3.40774e-45
C2_02430W_A	UTP21	orf19.1566	-5.12869	1.3407e-246	-4.47877	2.77458e-150	-4.37227	2.11123e-180
C2_02440W_A	VAM6	orf19.1567	0.290975	0.0166324	0.501351	7.06346e-05	0.457866	0.000142943
C2_02450C_A	UTP22	orf19.1569	-3.11515	3.0979e-140	-2.56749	2.77852e-60	-2.36761	1.25266e-72
C2_02460W_A	ERG7	orf19.1570	0.957982	2.20845e-15	0.768171	1.07404e-09	0.690913	4.51054e-08
C2_02470C_A	ATO7	orf19.1571	-1.05349	0.577996	3.65698	0.329725	-0.136731	0.952398
C2_02480W_A	tV(AAC)1	tV(AAC)1	-1.2827	0.562753	-0.878019	0.728792	-1.18821	0.625754
C2_02490C_A		orf19.1573	-0.419838	0.00251969	-0.371383	0.0114842	-0.525523	0.000124954
C2_02500W_A		orf19.1574	0.306905	0.0110259	0.343499	0.00678802	0.262428	0.0301191
C2_02510W_A	PRS1	orf19.1575	-3.41572	1.7458e-161	-3.45278	2.28376e-139	-3.15363	2.65566e-134
C2_02520W_A		orf19.1576	0.925785	4.81238e-13	1.02903	7.77644e-15	0.876252	5.76324e-12
C2_02530W_A		orf19.1577	-0.367306	0.551181	0.210291	0.762731	-0.182379	0.779693
C2_02540W_A		orf19.1578	-4.61565	7.21796e-121	-3.8077	1.49087e-74	-3.67416	2.61664e-85
C2_02550C_A		orf19.1580	1.39876	2.95114e-16	1.36845	2.4941e-12	1.13863	6.37522e-11
C2_02570W_A		orf19.1582	-0.179283	0.446975	-1.12738	6.15258e-07	-1.10748	4.97642e-07
C2_02580W_A		orf19.1584	-1.18566	3.78566e-18	-1.52789	2.29873e-27	-1.36682	4.34809e-22
C2_02590W_A	ZRT2	orf19.1585	-1.79786	5.19657e-33	-3.90461	2.51008e-124	-3.63505	3.57396e-115
C2_02600C_A	FGR22	orf19.1586	0.263376	0.117823	0.474343	0.00938146	0.4114	0.0260645
C2_02610C_A	HGT20	orf19.1587	-0.045721	0.726988	-0.0145246	0.918459	0.155915	0.234266
C2_02620W_A		orf19.1588	0.0573979	0.677728	-0.29506	0.0489426	-0.165258	0.242526
C2_02630W_A		orf19.1589	-1.81078	1.38457e-34	-1.56363	3.20494e-20	-1.46264	8.271e-22
C2_02640C_A	BNA32	orf19.1589.1	3.35799	2.2719e-73	3.07811	4.94111e-58	1.62704	1.79919e-18
C2_02660W_A		orf19.5841	1.05439	3.88963e-14	0.375555	0.00867507	0.287298	0.0398938
C2_02670C_A		orf19.5840	1.02463	4.6356e-09	1.02767	6.60799e-09	1.02419	9.13972e-09
C2_02680W_A	PDR17	orf19.5839	-1.24859	2.17907e-21	-0.497799	0.00037644	-0.178793	0.18995
C2_02690W_A	SER2	orf19.5838	-1.22984	3.21078e-24	-0.992751	8.75924e-15	-0.642422	1.737e-07
C2_02700C_A		orf19.5837	0.289382	0.0383814	0.646626	6.31664e-06	0.220734	0.104899
C2_02710C_A		orf19.5835	-1.45384	1.16787e-28	-0.473086	0.000885842	-0.254936	0.0692413
C2_02720W_A		orf19.5834	-0.575229	9.04282e-07	-0.256854	0.0402198	-0.321555	0.00632207
C2_02730W_A		orf19.5833	0.957231	9.5704e-15	0.996524	1.25755e-13	0.818601	7.94138e-12
C2_02740C_A	HPT1	orf19.5832	-3.45114	1.38554e-142	-3.06572	2.52926e-92	-2.70586	5.79643e-87
C2_02750C_A		orf19.5831	-0.810324	0.000792789	-0.771745	0.00268656	-0.265071	0.342819
C2_02760W_A	LHS1	orf19.5830	0.412085	0.00130766	0.57264	8.21091e-06	0.441633	0.000549038
C2_02770W_A		orf19.5828	-0.253426	0.0400632	-0.201723	0.125143	-0.146579	0.234667
C2_02780C_A	BUB2	orf19.5827	0.219472	0.113898	0.114233	0.435954	0.311495	0.0299436
C2_02790C_A		orf19.5826	0.804122	0.0055092	-0.0559202	0.831651	-0.0682657	0.792412
C2_02800W_A		orf19.5825.1	0.662867	6.90691e-08	0.885443	6.32752e-10	0.792271	7.71854e-09
C2_02810C_A	NCB2	orf19.5825	-0.361595	0.0105174	-0.070492	0.646385	-0.172038	0.248817
C2_02820C_A		orf19.5824	-1.51994	6.15089e-31	-1.08389	4.20288e-15	-1.10665	1.46417e-15
C2_02830C_A	SGT2	orf19.5823	0.395989	0.000533714	0.593271	9.40168e-07	0.378098	0.00184462
C2_02840C_A		orf19.5821	0.35895	0.00738702	0.542474	9.47437e-05	0.61214	5.56722e-06
C2_02850W_A	UGA6	orf19.5820	1.52208	0.0013732	-0.114762	0.775152	-0.172594	0.665912
C2_02860W_A	SUR2	orf19.5818	-1.18379	1.51675e-18	-2.14836	1.26926e-56	-2.19284	1.33355e-57
C2_02870W_A		orf19.5817	-0.304701	0.0417588	-0.412883	0.00718387	-0.207953	0.154174
C2_02880C_A	EBP7	orf19.5816	4.88415	0	4.66743	0	1.74883	1.96975e-29
C2_02890W_A	SCT2	orf19.5815	0.745608	9.59509e-10	0.60713	1.23043e-06	0.751654	2.4583e-10
C2_02900W_A	ERI1	orf19.5814	-0.205275	0.247829	-0.663747	7.15148e-05	-0.49068	0.00323827
C2_02910W_A		orf19.5814.1	0.614327	0.00161819	1.49045	2.64135e-10	1.01219	9.8726e-07
C2_02920W_A		orf19.5813	1.02505	2.78828e-16	0.500014	5.26457e-05	0.491808	5.31448e-05
C2_02930C_A		orf19.5812	-0.739614	1.8263e-09	-1.27515	1.09604e-23	-1.1469	4.57333e-21
C2_02940W_A	MET1	orf19.5811	4.07128	3.98953e-233	0.776924	3.30162e-09	2.16496	1.12275e-41
C2_02950W_A	BNA31	orf19.5809	3.49278	3.06066e-183	3.03434	2.19859e-126	1.70793	3.07352e-45
C2_02960C_A		orf19.5808	-1.46621	5.73285e-28	-1.57269	1.32129e-28	-1.34327	1.05178e-22
C2_02970C_A	ALD5	orf19.5806	0.711455	7.98297e-10	2.0141	6.04285e-47	1.94602	1.37619e-42
C2_02980C_A	DLD1	orf19.5805	4.6042	0	4.01473	1.89425e-215	1.43795	4.39508e-32
C2_02990C_A	HYU1	orf19.5804	2.62758	1.23418e-65	2.28601	4.02176e-50	1.85899	4.18994e-35
C2_03000C_A		orf19.5802	-2.93958	1.44587e-94	-1.95048	4.10347e-34	-1.88185	5.3308e-24
C2_03010C_A	RNR21	orf19.5801	-0.374623	0.00309543	-0.204386	0.125993	-0.616122	3.98311e-06
C2_03020C_A		orf19.5799	1.31391	8.86758e-25	1.00141	1.74609e-14	0.420373	0.000762862
C2_03030W_A	LIG4	orf19.5798	0.229416	0.105851	-0.106646	0.456761	0.193778	0.17736
C2_03040W_A	PLC2	orf19.5797	0.0723957	0.557904	0.267396	0.0367454	0.189256	0.135941
C2_03050W_A	SHE9	orf19.5796	0.640899	1.14361e-07	0.461134	0.000334211	0.449236	0.000225773
C2_03060W_A	PR26	orf19.5793	1.0041	4.3136e-14	1.0737	2.50244e-13	0.830101	6.14822e-11
C2_03070C_A	SMP3	orf19.5792	-1.36335	3.60617e-18	-1.32931	2.67998e-16	-1.062	1.19481e-10
C2_03080W_A	IDH2	orf19.5791	-1.11615	6.06473e-22	-1.38115	4.23552e-27	-1.13485	1.04918e-21
C2_03090C_A	ADE8	orf19.5789	-1.46658	1.84565e-24	-1.27767	1.28076e-17	-1.0393	3.56757e-12
C2_03100W_A	EFT2	orf19.5788	-0.920481	2.50903e-12	-1.10481	6.9975e-15	-0.698209	5.21424e-08
C2_03110W_A		orf19.5785	-2.05237	6.87203e-10	-3.68741	1.96301e-44	-3.06902	2.97722e-19
C2_03120W_A	AMO1	orf19.5784	-2.62698	2.27166e-104	-4.06721	2.41143e-154	-3.13503	5.74901e-150
C2_03130W_A		orf19.5783	-1.7812	1.61319e-42	-1.4712	1.93521e-26	-1.34841	7.44438e-24
C2_03140C_A		orf19.5782	0.156053	0.188764	-0.205498	0.104506	-0.209251	0.0779422
C2_03150C_A		orf19.5780	1.19904	4.72699e-18	0.844807	1.60731e-09	0.891873	9.71047e-12
C2_03160C_A	RNR1	orf19.5779	-0.0440813	0.711807	0.592794	4.77391e-05	-0.0864163	0.49309
C2_03170W_A		orf19.5777	0.51092	0.000609566	-0.232339	0.129892	-0.224479	0.147038
C2_03180C_A	TOM1	orf19.5776	0.440415	0.00827785	0.848502	1.85989e-07	0.582726	0.000211041
C2_03200W_A	PRP3	orf19.910	-0.767267	8.7751e-09	-0.220877	0.163887	-0.258689	0.0552826
C2_03210W_A		orf19.909.1	0.0817084	0.563906	-0.190134	0.217195	-0.14491	0.306687
C2_03220C_A	STP4	orf19.909	-0.591182	2.45871e-06	-1.22037	1.11608e-17	-0.38833	0.00224384
C2_03230C_A	FEN12	orf19.908	-0.146942	0.2085	-0.271313	0.0393164	-0.177781	0.147097
C2_03240C_A	ROM2	orf19.906	0.198744	0.135867	0.298574	0.0311123	0.303238	0.0166284
C2_03250W_A	AVT7	orf19.905	1.05845	2.55959e-19	0.553596	7.84581e-06	0.765985	9.67496e-11
C2_03260W_A		orf19.904	0.100475	0.459833	-0.351324	0.0184611	-0.227954	0.0915349
C2_03270W_A	GPM1	orf19.903	0.636265	3.60276e-07	0.668659	6.65747e-07	0.280839	0.0203583
C2_03280W_A	NSP1	orf19.900	0.184284	0.119595	0.35	0.00559136	0.202919	0.0870643
C2_03290W_A		orf19.899	1.5833	2.28893e-38	1.06359	9.11348e-17	0.962689	1.33633e-13
C2_03300W_A	HEM2	orf19.898	-0.500659	2.57589e-05	-0.654459	1.48969e-07	-0.455124	0.000131368
C2_03310C_A	VPS20	orf19.897	0.368453	0.00426794	0.11249	0.443272	0.000125944	0.999273
C2_03320W_A	CHK1	orf19.896	0.332883	0.021239	0.666162	2.50337e-05	0.396005	0.006726
C2_03330C_A	HOG1	orf19.895	0.308315	0.0133933	0.335525	0.00897387	0.302787	0.0135895
C2_03340W_A		orf19.894	0.0691108	0.573981	-0.295064	0.0192054	-0.226053	0.0688275
C2_03350W_A	PGA17	orf19.893	3.38444	4.05426e-39	3.86927	5.56168e-37	3.72693	6.07207e-41
C2_03360W_A		orf19.891	-0.239529	0.0562058	-0.0537842	0.694587	-0.166099	0.180415
C2_03370W_A	THI20	orf19.889	0.199608	0.255935	-0.31395	0.0535965	-0.212627	0.183671
C2_03380W_A	PAN1	orf19.886	0.405474	0.0062856	0.41879	0.00621637	0.3537	0.0148938
C2_03390C_A	HSP78	orf19.882	0.557819	3.64183e-05	-0.227467	0.0820909	0.0140275	0.910511
C2_03400C_A	DFG16	orf19.881	0.0112459	0.930376	-0.408113	0.0016941	-0.317989	0.0114613
C2_03410W_A		orf19.880	-0.52618	1.59183e-05	-0.593032	3.90262e-06	-0.396396	0.00120468
C2_03420C_A		orf19.879	0.277076	0.0342599	0.275569	0.0411514	0.390887	0.00249769
C2_03430W_A	NBN1	orf19.878	0.304177	0.032284	0.0766849	0.628507	0.0540598	0.71268
C2_03440W_A	PGA33	orf19.876	0.580003	8.3904e-06	0.354489	0.00825677	0.18235	0.1603
C2_03450W_A		orf19.875	-1.00572	1.38219e-14	-1.22311	6.12629e-19	-1.10386	8.0711e-17
C2_03460C_A		orf19.874	0.247341	0.0449228	0.298531	0.0309399	0.233382	0.0749744
C2_03470C_A	COX6	orf19.873.1	-0.485603	0.000225609	-0.945758	1.16887e-11	-0.674853	4.04004e-07
C2_03490C_A		orf19.872	0.114441	0.35308	0.183791	0.184426	0.347805	0.00789784
C2_03500W_A		orf19.871	0.257459	0.0441519	0.426334	0.000971166	0.520328	7.23869e-05
C2_03520C_A	ADAEC	orf19.868	0.00197473	0.986388	-0.159517	0.201838	-0.0786646	0.516985
C2_03530W_A		orf19.867	0.197109	0.105986	-0.00322979	0.980836	0.0523268	0.695589
C2_03540W_A	RAD32	orf19.866	-0.319817	0.00925616	-1.37921	2.26798e-22	-1.30249	8.02755e-26
C2_03550C_A		orf19.864	-0.214554	0.0985752	-0.0579862	0.671633	0.0264899	0.836066
C2_03560C_A		orf19.863	-3.00038	5.81434e-128	-3.5033	6.8996e-155	-3.00402	1.40131e-117
C2_03570C_A		orf19.862	2.26517	3.98542e-51	1.79491	1.41904e-32	1.65931	7.59018e-28
C2_03580W_A		snR43b	0.861354	0.000122915	0.515437	0.0221607	0.620104	0.00598811
C2_03590C_A	CAP4	orf19.861	1.15119	7.48338e-20	0.683336	2.84129e-07	0.828327	1.41442e-10
C2_03600W_A	BMT8	orf19.860	0.32569	0.011102	0.146515	0.299445	0.172137	0.17878
C2_03610W_A	FMO2	orf19.857	0.170891	0.221879	0.845538	1.4455e-08	1.21561	2.65626e-14
C2_03620W_A	IFK2	orf19.856	0.696511	2.70719e-08	0.935743	4.49944e-12	0.969427	2.03182e-14
C2_03630W_A		orf19.855	0.118729	0.823775	-0.31133	0.50635	-0.314156	0.508149
C2_03640W_A	UGA11	orf19.854	-0.743588	4.82053e-08	-0.609014	0.000111224	-0.546856	0.000102823
C2_03660W_A	tE(CUC)1	tE(CUC)1	-0.985521	0.518437	1.29631	0.566665	-0.29085	0.871679
C2_03670W_A	SAP99	orf19.853	0.448909	0.00865397	0.216195	0.213163	-0.00494608	0.976302
C2_03680W_A	SAP98	orf19.852	0.457501	0.00122917	0.0149839	0.91639	0.0376828	0.79023
C2_03690C_A	MNN42	orf19.851	-0.3094	0.0296128	-0.754048	6.17563e-07	-0.555889	0.000126976
C2_03700W_A		orf19.850	-0.159241	0.218429	-0.178793	0.195607	0.054656	0.691131
C2_03710W_A	MNN41	orf19.849	0.185936	0.57922	2.06066	4.29594e-07	1.70784	1.29757e-05
C2_03720W_A	PGA16	orf19.848	-4.10675	0.061356	-3.15407	0.254979	-1.73605	0.64355
C2_03730W_A	tR(UCU)2	tR(UCU)2	NA	NA	NA	NA	NA	NA
C2_03740W_A	tF(GAA)2	tF(GAA)2	-1.01526	0.446607	-0.0196174	0.991567	0.286647	0.86676
C2_03750W_A	YIM1	orf19.847	-0.0978045	0.426056	-0.142484	0.278437	-0.959465	5.4983e-15
C2_03760C_A		orf19.846	0.480873	9.04416e-05	0.246837	0.052642	0.0982973	0.425337
C2_03770C_A	STE11	orf19.844	0.300165	0.0130151	0.327434	0.00882318	0.383027	0.00133302
C2_03780C_A		orf19.843	-0.0556672	0.653558	-0.240185	0.0587286	-0.279615	0.0195905
C2_03790C_A	ASR3	orf19.842	1.23419	6.96776e-21	0.963676	1.98178e-08	0.416756	0.00194644
C2_03800C_A		orf19.841	0.472621	8.62314e-05	0.651289	2.90393e-07	0.479583	7.42871e-05
C2_03810C_A	RPL21A	orf19.840	-1.30216	1.2113e-16	-1.7912	1.31535e-31	-1.35144	1.3197e-19
C2_03820C_A	RPS9B	orf19.838.1	-1.60915	9.57881e-32	-1.81054	2.41412e-36	-1.39915	7.72864e-24
C2_03830W_A		orf19.839	-1.14496	4.99669e-20	-0.791032	9.95168e-10	-0.30906	0.0165605
C2_03840C_A	INO4	orf19.837.1	0.710864	3.06081e-08	0.225427	0.104255	0.230224	0.0720016
C2_03850W_A	tR(UCU)3	tR(UCU)3	1.39028	0.780752	1.29607	0.795277	1.2781	0.798057
C2_03860W_A	tF(GAA)3	tF(GAA)3	-0.913939	0.630808	-2.05405	0.186868	-1.74818	0.301127
C2_03870W_A	GNA1	orf19.837	-0.0467717	0.739843	-0.214597	0.143761	-0.314227	0.0387658
C2_03880C_A		orf19.836.1	-0.563459	5.30172e-05	-0.0684297	0.661625	0.0424788	0.764215
C2_03890W_A		orf19.836	0.137506	0.294664	0.817581	2.2692e-08	0.769802	2.61276e-08
C2_03900C_A		orf19.835	0.105896	0.362937	-0.0116691	0.924141	0.00013178	0.999099
C2_03910C_A		orf19.834	1.25149	3.53837e-21	1.1336	1.63295e-17	1.21384	4.99694e-18
C2_03920C_A	GPI13	orf19.832	-0.3155	0.0238265	0.177177	0.285492	0.0684974	0.644758
C2_03930C_A	SNF6	orf19.831	0.059326	0.637325	0.345047	0.00969442	0.171248	0.185523
C2_03940C_A	SCH9	orf19.829	-0.141877	0.320373	0.0166154	0.919372	-0.153991	0.27781
C2_03950W_A		orf19.828	-3.7371	3.23888e-142	-4.29954	1.14671e-164	-3.67527	4.61637e-116
C2_03960W_A	RPL39	orf19.827.1	-0.938962	1.19089e-12	-0.705777	7.14288e-08	-0.307302	0.0155241
C2_03970W_A		orf19.827	0.00697314	0.961426	-0.2446	0.0882726	0.139516	0.302731
C2_03980C_A	MED1	orf19.826	-0.855162	3.11676e-11	-0.615266	4.10572e-06	-0.583367	6.88969e-06
C2_03990W_A	GCD7	orf19.825	-1.73962	2.94857e-48	-1.47631	1.74469e-31	-1.37318	1.1105e-29
C2_04000C_A		orf19.823	0.385807	0.21505	-1.04603	1.24924e-06	-0.7288	0.000891679
C2_04010C_A	HSP21	orf19.822	0.668178	9.72788e-06	-0.758734	7.92441e-07	-0.562849	0.000727258
C2_04020C_A	SDS22	orf19.820	0.160918	0.206793	-0.100243	0.476443	-0.208948	0.110733
C2_04030C_A	ACP12	orf19.819	-0.616607	4.30208e-06	-0.877799	7.83527e-10	-0.738541	6.91393e-08
C2_04040C_A	DCK2	orf19.816	0.422164	0.00172822	0.418903	0.00208851	0.439186	0.000755585
C2_04050C_A	DCK1	orf19.815	-0.163008	0.25118	0.042637	0.766331	0.00723834	0.958363
C2_04060C_A	SSY1	orf19.814	0.144704	0.259173	-0.0916137	0.494507	0.0579748	0.659197
C2_04070C_A		SNRNAU2	-1.82361	0.0348124	0.97167	0.572718	-0.0480441	0.9711
C2_04080W_A		orf19.813	-1.51429	1.27674e-35	-1.01673	4.36302e-13	-1.54081	8.61617e-32
C2_04090W_A		orf19.812	0.394832	0.329492	0.243137	0.519298	-0.0984042	0.78135
C2_04100W_A		orf19.811	0.0370296	0.7818	0.17652	0.204886	0.283269	0.0339438
C2_04110W_A		orf19.810	0.550027	0.0001692	0.805934	1.89616e-07	0.252921	0.0813963
C2_04120C_A		orf19.809	-5.03899	0	-4.63449	6.15628e-210	-4.68029	4.66423e-266
C2_04130W_A		orf19.808	-0.105744	0.414485	0.010149	0.939941	-0.0259043	0.836984
C2_04140W_A	CHS5	orf19.807	0.412209	0.000311818	0.422832	0.000514765	0.39304	0.000700292
C2_04150C_A	VMA7	orf19.806	0.690812	4.02635e-08	0.329664	0.0119701	0.265639	0.0334941
C2_04160W_A		orf19.805	-1.38663	1.94983e-24	-1.79057	6.72513e-38	-1.50566	3.62704e-28
C2_04170C_A		orf19.804.1	-0.173767	0.252187	-0.563175	0.000460499	-0.477311	0.00127604
C2_04180C_A		orf19.804	-0.126506	0.316995	-0.229476	0.0817795	0.227949	0.0700384
C2_04190C_A	UGA1	orf19.802	-0.661636	7.66901e-08	-0.297148	0.0253664	-0.227297	0.0739197
C2_04200W_A	TBF1	orf19.801	-1.38162	2.73511e-27	-0.516886	0.00208909	-0.790538	1.47522e-09
C2_04210W_A	STE4	orf19.799	0.262365	0.0527651	0.288809	0.0493735	0.457779	0.00103557
C2_04220C_A	TAF14	orf19.798	-0.122329	0.300245	0.0319203	0.803509	0.0717051	0.550103
C2_04230W_A	BAT21	orf19.797	-1.54279	4.75825e-41	-1.94088	8.8851e-55	-1.43279	1.83731e-33
C2_04240C_A	HYM1	orf19.796	-0.485616	4.80972e-05	-0.702839	6.7229e-08	-0.45101	0.00019667
C2_04250W_A	VPS36	orf19.795	0.0583159	0.638896	-0.37016	0.00418442	-0.258701	0.0367701
C2_04260W_A	SSN3	orf19.794	0.00176792	0.988638	-0.113412	0.377987	-0.044762	0.715035
C2_04270W_A	CAK1	orf19.793	-0.126523	0.352363	0.0370276	0.772627	0.0781265	0.52714
C2_04280W_A		orf19.792	0.450772	0.0010122	0.588062	1.27677e-05	0.523365	7.44573e-05
C2_04290W_A	RIM11	orf19.791	NA	NA	NA	NA	NA	NA
C2_04300C_A		orf19.1592	-0.684024	4.04765e-06	-1.28754	3.05249e-17	-1.14548	3.54321e-12
C2_04310W_A	ERG10	orf19.1591	-0.365321	0.0014247	-0.570146	4.14046e-06	-0.550064	2.39977e-05
C2_04320W_A		orf19.1590	0.256975	0.0639694	0.578377	9.86101e-05	0.354964	0.012273
C2_04330C_A		orf19.4521	-0.216033	0.0983689	-0.0500684	0.714311	-0.106672	0.430389
C2_04340C_A		orf19.4520	-0.451029	0.00203246	-0.425139	0.00605003	-0.0174289	0.90969
C2_04350C_A	SUV3	orf19.4519	-3.38805	3.45444e-149	-3.29848	4.46217e-117	-2.95135	1.04115e-106
C2_04360W_A		orf19.4518	-0.640314	7.29179e-07	-0.490335	0.000580801	-0.368734	0.00487614
C2_04370W_A		orf19.4517	-1.6171	2.76006e-32	-1.09427	1.11679e-14	-0.9614	5.95746e-13
C2_04380C_A		orf19.4516	-0.0993774	0.427756	-0.234759	0.062838	-0.239457	0.0500792
C2_04390W_A		orf19.4515	0.0123929	0.945823	-0.0499251	0.806671	0.215635	0.272926
C2_04400W_A		orf19.4513	-1.14663	4.12189e-21	-1.04131	3.9284e-16	-0.838556	3.8439e-12
C2_04410W_A		orf19.4511	1.73716	2.46151e-35	1.81825	3.66363e-35	1.29248	1.16251e-20
C2_04420W_A	IFA4	orf19.4510	0.833864	6.10553e-10	0.894221	3.62266e-10	0.830827	1.31358e-09
C2_04430W_A		orf19.4509	-1.27746	0.0398755	-0.806975	0.278797	-0.891733	0.206562
C2_04440W_A		orf19.4508	-1.04044	1.04602e-06	-0.830089	0.00059727	-0.00536479	0.983752
C2_04450W_A		orf19.4507	-1.37489	1.12427e-16	-1.28205	5.63611e-13	-0.327274	0.0939181
C2_04460W_A	LYS22	orf19.4506	-3.71354	1.16803e-104	-3.5689	3.21663e-93	-2.95732	1.1412e-66
C2_04470W_A	ADH3	orf19.4505	0.919573	3.01755e-08	2.50767	3.33678e-51	2.73255	3.05611e-64
C2_04480W_A		orf19.4504	0.773826	6.43175e-10	1.56346	6.83666e-28	1.63877	3.5368e-34
C2_04490W_A		orf19.4503	-0.351732	0.00444283	-0.41613	0.00164412	-0.238417	0.089168
C2_04500W_A		orf19.4502	-0.821116	6.01735e-08	-0.836335	1.20807e-08	-0.981117	5.26085e-13
C2_04510W_A	RIM2	orf19.4499	-2.55047	9.87617e-74	-2.338	3.83893e-52	-2.23606	4.85341e-50
C2_04520C_A		orf19.4498	-0.135292	0.469417	-0.35511	0.0501869	-0.290995	0.100293
C2_04530W_A	MED8	orf19.4497	-0.062825	0.715432	-0.160251	0.377389	-0.240169	0.151284
C2_04540C_A	GDT1	orf19.4496	-0.87713	1.07172e-11	-0.904537	1.2423e-10	-0.804959	4.61833e-09
C2_04550C_A	NDH51	orf19.4495	-0.669253	5.92744e-09	-1.12444	1.13711e-17	-1.02391	3.38421e-16
C2_04560W_A	KTR2	orf19.4494	0.78906	3.80513e-09	0.57539	0.000171172	0.234611	0.0872933
C2_04570W_A		orf19.4492	-5.91561	7.83289e-214	-5.31173	5.9256e-163	-5.22683	5.36513e-155
C2_04580W_A	ERG20	orf19.4491	-0.28547	0.0184046	-0.200023	0.11647	-0.293097	0.0217775
C2_04590C_A	QCR8	orf19.4490.2	-0.355546	0.00571077	-0.821002	1.54506e-09	-0.624329	2.12909e-06
C2_04600C_A	RPL17B	orf19.4490	-1.12926	9.49624e-21	-1.47231	1.51188e-30	-1.06973	6.09266e-18
C2_04610C_A		snR189b	-0.523385	0.148155	-0.311516	0.431061	-0.603334	0.108603
C2_04620W_A		orf19.4488	0.0907519	0.516607	0.267161	0.070677	0.137112	0.28956
C2_04640C_A	SNU114	orf19.144	-0.749456	4.11729e-08	-0.0470575	0.740504	-0.240076	0.0774233
C2_04650C_A	RPB4	orf19.145	-0.855939	1.06201e-07	-0.0385229	0.813776	-0.0157684	0.92387
C2_04660C_A	YAK1	orf19.147	0.50182	0.000238122	0.410432	0.00229307	0.362628	0.00525217
C2_04670W_A		orf19.149	0.330802	0.0418665	0.552088	0.00124825	0.0639981	0.689813
C2_04680W_A	TIM17	orf19.150	-1.46965	5.85613e-25	-1.68576	4.61738e-39	-1.35705	2.9045e-27
C2_04690C_A	TPO5	orf19.151	-0.575184	4.69688e-06	-0.154283	0.256612	-0.360233	0.00519935
C2_04700C_A		orf19.154	-2.60242	6.9846e-35	-1.40388	1.04338e-10	-1.68539	1.2227e-16
C2_04710C_A	URE2	orf19.155	-0.338842	0.00478481	-0.465105	0.000207003	-0.334995	0.00704168
C2_04720C_A	FGR51	orf19.156	1.08203	3.4958e-19	0.963326	1.60087e-13	0.764791	1.28332e-09
C2_04730W_A		orf19.194	-0.289076	0.0260288	0.647601	2.44555e-06	0.715136	8.00401e-08
C2_04740C_A		orf19.193	-0.112016	0.411394	0.817958	3.29785e-08	0.956698	6.18416e-11
C2_04750W_A		orf19.192	0.319291	0.0165298	0.101219	0.449997	0.231845	0.0716674
C2_04760W_A	KIC1	orf19.191	0.177886	0.163148	0.017493	0.892206	0.224343	0.0688177
C2_04770W_A		orf19.190	-0.808222	3.80103e-08	-0.720674	1.53154e-05	-0.789004	8.31031e-08
C2_04780W_A		orf19.188	-0.677069	1.09424e-08	-0.277676	0.0288537	-0.37534	0.00191289
C2_04790C_A		orf19.185	-2.31475	8.78694e-79	-2.69098	1.90488e-98	-2.38244	1.9987e-82
C2_04800C_A	MDM10	orf19.184	-0.375869	0.00365477	-0.469221	0.000494846	-0.28378	0.0306055
C2_04810W_A	HIS3	orf19.183	-2.15557	3.55126e-60	-2.35165	1.12857e-64	-1.8603	4.63445e-43
C2_04820W_A		orf19.182	-2.45894	4.37435e-79	-2.63411	4.93384e-87	-2.19036	2.84721e-49
C2_04830W_A		orf19.4128	-0.0325793	0.816788	0.359834	0.0170442	0.285263	0.0495579
C2_04850C_A		orf19.4127	0.281703	0.0219304	0.203571	0.101141	0.154586	0.187691
C2_04860W_A	PZF1	orf19.4125	-1.7139	6.92969e-31	-0.136809	0.434716	-0.432968	0.0147118
C2_04870C_A		orf19.4123	-0.238555	0.0925772	0.00412713	0.978207	-0.0772631	0.563808
C2_04880C_A	ARH2	orf19.3521	-0.0271236	0.826931	-0.176642	0.176823	-0.261281	0.0395619
C2_04890C_A	tD(GUC)5	tD(GUC)5	NA	NA	-5.66494	0.0144361	-5.94468	0.0084581
C2_04920W_A	tG(GCC)3	tG(GCC)3	0.232943	0.915422	-2.65177	0.0424748	-3.23262	0.0049275
C2_04930C_A	CRK1	orf19.3523	-0.120025	0.324025	-0.270336	0.0447537	-0.489758	6.2015e-05
C2_04940C_A	ITR1	orf19.3526	0.667641	8.42911e-09	0.319768	0.00870858	0.227862	0.0504183
C2_04950C_A	CYT1	orf19.3527	-0.488776	1.9759e-05	-0.89012	2.42609e-13	-0.673182	6.55397e-09
C2_04960C_A		orf19.3528	0.577214	3.44117e-05	0.0580975	0.666882	0.250931	0.0557446
C2_04970W_A	ABP2	orf19.3529	-0.733582	7.62296e-06	-0.529199	0.00154056	-0.501644	0.00343759
C2_04980C_A	CKA2	orf19.3530	-0.701383	2.12633e-08	0.138607	0.305627	-0.0205978	0.875695
C2_04990W_A		orf19.3531	0.0991512	0.510114	0.645427	7.61183e-05	0.754043	2.05659e-06
C2_05000C_A	MRPL10	orf19.3532	-2.86664	4.22413e-78	-3.13303	1.1644e-76	-2.63408	7.92259e-58
C2_05010W_A	tT(AGU)4	tT(AGU)4	-0.372646	0.869968	0.848449	0.785944	0.848441	0.770302
C2_05020W_A		orf19.3533	-0.952653	3.10632e-11	-0.820018	3.09502e-08	-0.521393	0.00031524
C2_05030C_A	RHO3	orf19.3534	0.134069	0.276344	0.478701	0.000276226	0.290901	0.0206353
C2_05040C_A		orf19.3535	-0.0432899	0.722375	0.119101	0.343166	0.0769733	0.527277
C2_05050C_A		orf19.3536	-0.886225	3.1196e-12	-0.808357	2.73312e-09	-0.941978	3.82481e-13
C2_05060C_A		orf19.3537	3.29851	5.29567e-144	2.98478	2.47049e-68	1.77365	3.69969e-34
C2_05070W_A	FRE9	orf19.3538	3.37055	8.16591e-122	2.77929	2.6649e-79	0.99096	3.24271e-10
C2_05080C_A		orf19.3539	-2.79041	2.50623e-47	-2.30753	6.25923e-31	-2.26614	5.48066e-32
C2_05090W_A	MAK5	orf19.3540	-4.88033	3.80599e-162	-4.31193	4.34639e-111	-4.37622	2.9548e-125
C2_05100C_A	ERF1	orf19.3541	-2.2015	6.41143e-72	-1.81897	3.08756e-40	-1.68297	1.24102e-41
C2_05110W_A	LEM3	orf19.3542	0.00619016	0.957672	-0.336205	0.00695944	-0.357107	0.00238589
C2_05130W_A		orf19.3544	2.6879	3.71874e-118	2.94056	2.55271e-86	1.63883	6.01916e-45
C2_05140W_A	CDC15	orf19.3545	0.387412	0.0016436	0.597052	3.66306e-06	0.687053	2.59962e-08
C2_05150W_A	PEX2	orf19.3546	0.337255	0.00654088	0.146315	0.277175	0.177528	0.146694
C2_05160C_A		orf19.3547	-4.88839	2.46841e-232	-4.68714	1.99085e-180	-4.6373	6.30006e-205
C2_05170W_A		orf19.3548	1.16532	3.05103e-22	0.970734	8.8199e-14	0.811542	1.03176e-11
C2_05180W_A	WH11	orf19.3548.1	1.18679	2.93482e-14	3.66503	5.22586e-108	2.6843	2.12879e-42
C2_05190W_A	CDC21	orf19.3549	0.39541	0.00602243	1.17648	1.31439e-16	0.751997	3.386e-08
C2_05200C_A	SGO1	orf19.3550	-0.0554381	0.661504	0.255783	0.0687468	0.104565	0.420438
C2_05210W_A	DAD2	orf19.3551	0.061896	0.711942	0.209942	0.266107	0.153462	0.425214
C2_05220C_A		orf19.3552	-0.129531	0.299351	0.381564	0.00504281	0.237663	0.0513225
C2_05230C_A	RPF2	orf19.3553	-4.56324	1.10781e-110	-4.24828	2.04376e-91	-4.09927	5.02002e-86
C2_05240C_A	tQ(UUG)3	tQ(UUG)3	-2.41295	0.622229	NA	NA	-1.62523	0.744765
C2_05250C_A	AAT1	orf19.3554	-0.367456	0.00492532	0.016415	0.899652	0.325293	0.00930475
C2_05260W_A	BUD14	orf19.3555	0.374834	0.00356134	0.782908	1.89265e-09	0.463393	0.000199946
C2_05270W_A		orf19.3556	-3.53872	9.03408e-149	-2.75211	1.92179e-74	-2.70497	1.87549e-93
C2_05280C_A	GPI19	orf19.3557	0.2128	0.204462	0.497189	0.00366083	0.394914	0.0169998
C2_05290C_A		orf19.3558	0.303354	0.00900851	1.42613	1.8184e-29	1.19812	2.4408e-22
C2_05300C_A		orf19.3559	-3.63511	8.59261e-128	-4.11115	2.02299e-144	-3.55958	1.26324e-108
C2_05310C_A		CD39	NA	NA	NA	NA	NA	NA
C2_05320W_A	CDC7	orf19.3561	-0.151166	0.241414	0.421011	0.00698553	0.176293	0.186702
C2_05330C_A		orf19.3563	0.302491	0.0465528	0.0698871	0.704521	-0.193034	0.204064
C2_05340C_A	RPC40	orf19.3564	-3.56522	3.38925e-114	-3.32056	1.00982e-88	-3.13907	8.96757e-87
C2_05350C_A		orf19.3565	0.132648	0.366283	-0.239311	0.114563	-0.129964	0.360998
C2_05360C_A	BIO32	orf19.3567	0.587093	1.09645e-05	0.596647	5.87971e-05	0.667751	1.98171e-05
C2_05370C_A	RXT3	orf19.3568	0.0553468	0.670852	-0.474389	0.000406534	-0.763634	5.13226e-09
C2_05380W_A		orf19.3569	-0.0198709	0.874525	-0.12307	0.355064	-0.242452	0.062959
C2_05390C_A		orf19.3571	-0.0700535	0.685697	-0.0963821	0.598363	0.0447983	0.805051
C2_05400W_A		orf19.3572	-0.0117258	0.92913	0.335812	0.0176652	0.741755	1.03754e-07
C2_05410W_A		orf19.3572.3	-1.22903	2.74081e-17	-1.67149	3.61607e-31	-1.26915	8.35815e-20
C2_05420C_A		snR63	-3.49908	6.28251e-26	-2.67494	1.70175e-11	-1.67627	0.000500168
C2_05430C_A	tI(AAU)3	tI(AAU)3	4.83489	0.0735041	-0.269928	0.87081	3.29104	0.207752
C2_05440W_A	PEX6	orf19.3573	0.395722	0.0019905	0.67421	1.94465e-07	0.81576	1.07405e-10
C2_05450C_A	MDJ2	orf19.3574	-0.652194	1.64964e-05	-1.3457	1.38875e-19	-0.976522	7.99491e-11
C2_05460W_A	CDC19	orf19.3575	-0.711327	3.53018e-10	-0.573986	1.69228e-06	-0.764979	5.96681e-11
C2_05470W_A	COQ5	orf19.3577	-1.20211	6.75812e-18	-1.70294	4.41813e-34	-1.50708	3.04777e-28
C2_05480C_A		orf19.3577.1	-1.0556	9.5118e-09	-1.60323	2.57004e-18	-1.37366	3.66147e-14
C2_05490W_A		orf19.3578	-0.686477	7.54994e-05	-0.543911	0.00356179	-0.323029	0.0846284
C2_05500W_A	ATP4	orf19.3579	-0.199089	0.110337	-0.479826	0.000266385	-0.423955	0.00112905
C2_05510C_A		orf19.3581	-0.151002	0.274464	0.513735	0.000589685	0.359718	0.01285
C2_05520W_A		orf19.3582	-1.49663	2.43828e-29	-1.22128	7.02407e-17	-1.00882	2.30861e-13
C2_05530C_A		orf19.3583	-0.0999234	0.390382	-0.201184	0.102393	-0.219725	0.0626644
C2_05540C_A		orf19.6866	-0.117414	0.361661	0.0489773	0.713539	0.115706	0.373616
C2_05550W_A		orf19.6867	1.25591	3.93967e-23	0.973397	2.35569e-13	1.08556	3.40188e-19
C2_05560W_A		orf19.6868	0.657532	7.54631e-08	0.307716	0.0265933	0.250461	0.0412723
C2_05570C_A		orf19.6869	0.181696	0.149098	0.519822	6.75414e-05	0.37497	0.00274339
C2_05580W_A		orf19.6871	-0.180124	0.19483	-0.0964166	0.54254	-0.225202	0.0896905
C2_05590C_A		orf19.6872	1.15387	1.90062e-21	1.23836	3.06906e-22	1.30518	1.79879e-26
C2_05600W_A		snR56	-3.52277	4.55646e-13	-3.10798	1.77243e-08	-2.51444	0.000160079
C2_05610C_A	RPS8A	orf19.6873	-1.17015	7.40043e-18	-1.38839	4.04973e-23	-0.9468	2.84706e-12
C2_05620W_A	KTI11	orf19.6873.1	-2.968	2.11377e-11	-2.47176	7.28256e-07	-2.44241	6.42246e-07
C2_05630C_A	tS(AGA)4	tS(AGA)4	-2.05229	0.317626	-2.4876	0.201963	0.357105	0.923064
C2_05640W_A		orf19.6874	0.37298	0.0024727	0.600211	1.51524e-05	-0.102215	0.406027
C2_05650W_A	VPS35	orf19.6875	0.694399	3.44012e-08	0.579693	4.07133e-06	0.596568	7.84367e-07
C2_05660W_A	PNG2	orf19.6877	2.00481	5.03346e-33	1.57507	5.05123e-21	1.18998	2.80067e-13
C2_05670C_A		orf19.6879	-1.12879	3.34464e-13	-0.389654	0.0184462	-0.19786	0.220717
C2_05680W_A	COG4	orf19.6880	0.049124	0.704524	0.226859	0.104284	0.320878	0.0119515
C2_05690C_A	YTH1	orf19.6881	0.0439258	0.729286	-0.631769	3.41838e-06	-0.650144	3.19997e-07
C2_05700W_A	OSM1	orf19.6882	0.35637	0.00176282	-0.654914	1.09517e-07	-0.937532	9.62662e-16
C2_05710C_A		orf19.6882.1	-1.40082	3.57129e-18	-0.161743	0.337654	0.235109	0.146012
C2_05720C_A		orf19.6883	0.326124	0.00442145	0.352847	0.0036874	0.397181	0.000589024
C2_05730C_A	GWT1	orf19.6884	-0.0454017	0.711126	-0.286506	0.0249306	-0.208248	0.0895314
C2_05740W_A	SPO7	orf19.6885	0.250563	0.0506579	0.252197	0.0580765	0.131177	0.303588
C2_05750W_A		orf19.6886	-5.76273	0	-4.97199	2.84701e-179	-5.10603	1.65314e-234
C2_05760C_A		orf19.6887	-0.40314	0.0101363	-0.345133	0.0154922	-0.237977	0.0807832
C2_05770W_A		orf19.6888	0.588472	1.20971e-06	0.0262211	0.840385	0.0311932	0.81154
C2_05780C_A	MKK2	orf19.6889	0.422657	0.000303122	0.238201	0.0533018	0.121441	0.320648
C2_05790C_A	RFC1	orf19.6891	-0.0725364	0.544128	0.239292	0.0644464	0.135851	0.257866
C2_05800C_A		orf19.6893	-0.00369865	0.975946	0.332158	0.00922266	0.423536	0.000677224
C2_05810W_A		orf19.5204	0.397369	0.00343312	-0.145629	0.323288	-0.415651	0.00188864
C2_05820W_A		orf19.5205	-0.392526	0.00209878	-0.739884	2.99016e-08	-0.334116	0.0133013
C2_05830C_A		orf19.5206	-2.27729	8.62297e-51	-1.71292	1.94175e-20	-1.71048	6.1225e-24
C2_05840W_A		orf19.5207	-4.17073	8.73955e-109	-3.07026	5.45387e-54	-3.00702	6.01822e-52
C2_05850C_A		orf19.5209	0.41752	0.000574813	0.780633	1.90427e-09	0.71406	1.43141e-08
C2_05860C_A		orf19.5210	-0.240843	0.317475	-0.336532	0.166431	-0.533645	0.0224087
C2_05870W_A		orf19.5210.1	-0.837008	4.25492e-06	-1.01044	9.72091e-08	-0.480708	0.0151272
C2_05880W_A		snR49a	NA	NA	NA	NA	NA	NA
C2_05890C_A	IDP1	orf19.5211	-0.964649	7.59317e-17	-1.12832	4.30069e-20	-0.564148	1.91992e-06
C2_05900W_A		orf19.5212	0.0967692	0.69291	-0.210102	0.401839	0.527383	0.0535369
C2_05910W_A		orf19.5213	-0.139006	0.286674	0.0126822	0.930375	-0.0452954	0.736873
C2_05920C_A	COX8	orf19.5213.1	-0.332322	0.0270287	-0.604647	0.000112063	-0.494911	0.000986581
C2_05930W_A	COX9	orf19.5213.2	-0.352826	0.0273362	-0.391413	0.0181693	-0.25434	0.102299
C2_05940C_A	VPS33	orf19.5214	0.542671	2.24078e-05	0.589198	1.22102e-05	0.544256	2.66926e-05
C2_05950C_A	TES15	orf19.5215	1.22064	5.35358e-21	1.69479	2.4246e-27	1.41916	2.12261e-26
C2_05960C_A		orf19.5216	-3.16642	6.72602e-82	-2.71007	1.4552e-48	-2.29539	4.37689e-34
C2_05970C_A	TES1	orf19.5217	0.824412	1.18409e-08	0.942488	1.81418e-10	1.05864	1.5298e-12
C2_05980C_A		orf19.4122	0.967312	3.23928e-12	1.25775	9.68814e-18	1.14706	9.84191e-16
C2_05990C_A		orf19.4121	4.65725	5.63909e-216	5.85385	0	4.57693	1.90895e-200
C2_06000W_A	LAS1	orf19.4120	-0.57191	2.6604e-05	-0.473404	0.000841807	-0.341939	0.0131183
C2_06010W_A	SPO72	orf19.4119	1.62938	3.98139e-23	1.32727	1.40301e-16	1.09775	2.64886e-12
C2_06020W_A	CNT	orf19.4118	-2.36706	4.43491e-67	-1.82219	5.9646e-34	-2.04424	1.80042e-54
C2_06030W_A	Cys1	orf19.4117	0.410713	0.00126051	0.804038	3.60537e-09	0.863674	3.30925e-11
C2_06040C_A		orf19.4116	0.175705	0.194243	-0.0982277	0.477611	0.103574	0.454243
C2_06050C_A	tM(CAU)3	tM(CAU)3	-0.690536	0.67635	-1.95748	0.153486	-1.22334	0.452218
C2_06070W_A	FAA2-1	orf19.4114	1.31096	1.74467e-25	2.08346	3.61169e-55	1.79025	3.39081e-38
C2_06080C_A		orf19.4112	-0.526702	5.07373e-05	-0.0564997	0.672479	-0.0993993	0.439107
C2_06090W_A		orf19.4110	-0.0659297	0.65638	0.0336387	0.853504	-0.00562892	0.972666
C2_06100W_A	PMT4	orf19.4109	-0.153868	0.188712	0.275379	0.0268045	0.0682549	0.583606
C2_06110W_A		orf19.4107	1.04133	1.51462e-17	0.874137	7.43761e-12	0.838838	7.51217e-12
C2_06120C_A		orf19.4106	-0.899541	3.47233e-08	-0.384606	0.0445615	-0.322604	0.0801319
C2_06130W_A	CSM3	orf19.4105	-0.36312	0.0140976	0.23288	0.132313	-0.0103756	0.944363
C2_06140C_A		orf19.4104	0.35884	0.168193	0.149492	0.555015	0.093322	0.722517
C2_06150C_A	RPN10	orf19.4102	0.823239	7.67813e-13	0.900982	5.62308e-13	0.699312	2.00582e-09
C2_06160W_A		orf19.4101	-1.15139	7.14673e-12	-0.50173	0.00643224	-0.547334	0.00209167
C2_06170C_A	ECM17	orf19.4099	4.40202	6.00825e-236	0.588544	3.0653e-05	1.74622	3.81986e-37
C2_06180C_A	FGR12	orf19.5479	2.4097	0.0631587	4.3049e-05	0.999966	1.15058	0.311888
[truncated: 4,265 more rows]

## Sheet: Table S2-Met-Cys
GenBank (CGD)	Gene	ORF19 ID	log2FoldChange	pvalue	Description
C7_02000C_A	SOA1	orf19.6520	12.7884	0	Putative allantoate permease; fungal-specific (no human or murine homolog)
C2_07840W_A		orf19.2197	12.1552	0	Has domain(s) with predicted N,N-dimethylaniline monooxygenase activity, NADP binding, flavin adenine dinucleotide binding activity
C3_05640W_A		orf19.6999	11.1137	0	Predicted oxidoreductase; rat catheter biofilm repressed
C1_11530C_A		orf19.1167	10.9775	0	Ortholog(s) have sulfonate dioxygenase activity and role in sulfur compound catabolic process
C3_03570C_A		orf19.355	10.9388	0	Has domain(s) with predicted oxidoreductase activity
C3_05840W_A		orf19.7364	10.7827	0	Has domain(s) with predicted N,N-dimethylaniline monooxygenase activity, NADP binding, flavin adenine dinucleotide binding activity
C3_02070C_A		orf19.1639	10.7321	0	Has domain(s) with predicted oxidoreductase activity
C2_08360C_A	OPT5	orf19.5121	10.4305	0	Oligopeptide transporter; fungal-specific (no human or murine homolog); induced by BSA, but not by tetrapeptide or pentapeptide
C1_13080W_A	OP4	orf19.4934	10.2247	1.80545e-248	Ala- Leu- and Ser-rich protein; secreted; N-terminal hydrophobic region; possible glycosylation; opaque-specific transcript; repressed by alpha pheromone in opaque MTLa homozygotes; fluconazole-induced; Spider biofilm induced
C3_05080W_A		orf19.5978	10.0541	0	Has domain(s) with predicted acyltransferase activity, transferring groups other than amino-acyl groups, oxidoreductase activity, zinc ion binding activity
C6_01070C_A	CIP1	orf19.113	9.96591	0	Possible oxidoreductase; transcript induced by cadmium but not other heavy metals, heat shock, yeast-hypha switch, oxidative stress (via Cap1), or macrophage interaction; stationary phase enriched protein; Spider biofilm induced
C3_02360C_A		orf19.1608	9.86662	0	Has domain(s) with predicted catalytic activity, sulfuric ester hydrolase activity and role in metabolic process
CR_08310C_A		orf19.6398	9.50613	0	S. pombe ortholog SPBC460.04c is a predicted sulfonate/alpha-ketoglutare dioxygenase; induced by nitric oxide; Spider biofilm induced
C2_09850C_A		orf19.1366	9.09653	0	Has domain(s) with predicted 2-oxoglutarate-dependent dioxygenase activity
CR_01830C_A	PTR2	orf19.2583	9.05517	0	Oligopeptide transporter involved in uptake of di-/tripeptides; highly induced during chlamydospore formation in both C. albicans and C. dubliniensis
CR_03300C_A		orf19.2394	8.784	0	Ortholog(s) have aldehyde dehydrogenase (NAD+) activity, role in response to furfural and intracellular anatomical structure localization
CR_02780W_A		orf19.2836	8.65581	0	Protein with similarity to carbonic anhydrases
C3_07330W_A		orf19.6758	8.58011	0	Predcted glucose 1-dehydrogenase (NADP+); rat catheter biofilm repressed
C4_00200C_A	MET15	orf19.5645	8.33035	0	O-acetylhomoserine O-acetylserine sulfhydrylase; sulfur amino acid synthesis; immunogenic; Hog1, adherence-induced; brown color of mutant in Pb(2+) medium a visual selection; chlamydospore formation induced, F-12/CO2 biofilm induced
CR_10770W_A	SEO13	orf19.7666	8.2446	0	Predicted membrane transporter, member of the anion:cation symporter (ACS) family, major facilitator superfamily (MFS)
C6_03240W_A		orf19.5611	8.23116	0	Predicted 3-methylbutanol:NAD(P) oxidoreductase and methylglyoxal reductase (NADPH-dependent); role in ergosterol metabolic process; early stage flow model biofilm induced; Spider biofilm induced
C1_06000W_A		orf19.2445	8.14211	0	Putative dicarboxylic amino acid permease; fungal-specific (no human or murine homolog); induced by alpha pheromone in SpiderM medium
C1_13870W_A	MET3	orf19.5025	8.10023	0	ATP sulfurlyase; sulfate assimilation; repressed by Met, Cys, Sfu1, or in fluconazole-resistant isolate; Hog1, caspofungin, white phase-induced; induced on biofilm formation, even in presence of Met and Cys; Spider, F-12/CO2 biofilm induced
C3_05630W_A	GTT1	orf19.6998	8.04884	4.04434e-179	Putative glutathione S-transferase; downregulated upon adherence to polystyrene; regulated upon white-opaque switching; induced in the presence of human neutrophils; oxidative stress-induced via Cap1p; regulated by Gcn2p, Gcn4p
C5_00430W_A	MET14	orf19.946	7.99888	0	Putative adenylylsulfate kinase; predicted role in sulfur metabolism; possibly adherence-induced; protein present in exponential and stationary growth phase yeast; F-12/CO2 biofilm induced
C5_04180W_A		orf19.3901	7.97987	0	Putative benzene desulfurase; induced by nitric oxide independent of Yhb1p
C7_02070W_A	GRX1	orf19.6510	7.91866	0	Putative glutaredoxin; induced in low iron
C1_11710C_A		orf19.1148	7.90142	3.26534e-20	Ortholog of C. dubliniensis CD36 : Cd36_11020 and Candida albicans WO-1 : CAWG_00266
C2_09860C_A		orf19.1365	7.83512	0	Putative monooxygenase; mutation confers hypersensitivity to toxic ergosterol analog; constitutive expression independent of MTL or white-opaque status
C3_04570C_A	DUR35	orf19.5915	7.71034	0	Putative urea transporter
C4_02610C_A	SUL2	orf19.2738	7.14529	0	Putative sulfate transporter; transcript negatively regulated by Sfu1; amphotericin B induced; F-12/CO2 and Spider biofilm induced
C4_05560C_A	ARO9	orf19.1237	7.01847	0	Aromatic transaminase; Ehrlich fusel oil pathway of aromatic alcohol biosynthesis; Rim101-dependent pH-regulation (alkaline induced); Hap43-induced gene
C3_06040W_A		orf19.7385	7.0121	3.54376e-306	CCCH zinc finger protein; Spider biofilm induced
C4_00440C_A	OPT7	orf19.5673	6.95646	0	Putative oligopeptide transporter; possibly transports GSH or related compounds; Hog1-induced; expression of OPT6, -7, or -8 does not suppress defect of mutant lacking OPT1-3; Hap43-repressed; F-12/CO2 early biofilm induced
C1_12720C_A		orf19.6350	6.91122	0	Ortholog of C. dubliniensis CD36 : Cd36_11890 and Candida albicans WO-1 : CAWG_00170
C2_06890C_A		orf19.2244	6.81285	0	Similar to oxidoreductases and to S. cerevisiae Yjr096wp; Sfu1 repressed; induced by benomyl treatment, Ssr1; Hap43-repressed; flow model biofilm repressed
CR_04900C_A	PGA39	orf19.6302	6.77714	1.43505e-82	Putative GPI-anchored protein
C1_13800C_A	DUR32	orf19.5017	6.39508	0	Putative urea transporter; possibly an essential gene, disruptants not obtained by UAU1 method
C4_00480W_A	DUR4	orf19.5677	6.20002	0	Putative urea permease; fungal-specific (no human or murine homolog); possibly an essential gene, disruptants not obtained by UAU1 method
C4_02990C_A	GST2	orf19.2693	5.94692	0	Glutathione S transferase; induced by benomyl and in populations of cells exposed to fluconazole over multiple generations; regulated by Nrg1, Tup1; induced by nitric oxide; stationary phase enriched; Spider biofilm induced
C3_03120C_A	DAL5	orf19.309	5.92647	0	Allantoate permease; nitrogen catabolite repressed, induced in absence of preferred N sources; nitrogen source regulation requires Gat1; possibly essential gene (by UAU1 method); Hap43-repressed
C4_03500C_A		orf19.3378	5.86339	1.54061e-184	Protein of unknown function; regulated by Tsa1, Tsa1B in minimal media at 37 degrees C
C3_03580C_A	GTT13	orf19.356	5.63375	6.37081e-155	Putative glutathione S-transferase; opaque-specific transcript; repressed by alpha pheromone in SpiderM medium; Spider biofilm induced
C1_13980C_A	DUR7	orf19.7205	5.62738	5.59417e-285	Putative urea transporter; fungal-specific (no human or murine homolog)
C2_10230W_A		orf19.1757	5.54228	0	Putative C2H2 transcription factor; expression upregulated in clinical isolates from HIV+ patients with oral candidiasis; Spider biofilm induced
C2_07850C_A	tM(CAU)2	tM(CAU)2	5.51674	2.44681e-29	tRNA-Met, predicted by tRNAscan-SE; CAU anticodon
C2_07070W_A		orf19.2262	5.50646	0	Protein similar to quinone oxidoreductases; induced by benomyl treatment, nitric oxide; oxidative stress-induced via Cap1; stationary-phase enriched protein; Spider biofilm induced
CR_06790C_A	SEO2	orf19.1855	5.33842	0	Predicted membrane transporter, member of the anion:cation symporter (ACS) family, major facilitator superfamily (MFS); Gcn4p-regulated; flucytosine induced; ketoconazole-repressed; oxidative stress-induced via Cap1p
C7_02270W_A	LDG3	orf19.6486	5.19208	7.53884e-27	Putative LDG family protein; F-12/CO2 early biofilm induced
CR_08340W_A	CYS3	orf19.6402	5.19125	0	Cystathionine gamma-lyase; induced by alkaline, amphotericin B, cadmium stress, oxidative stress via Cap1; possibly adherence-induced; Hog1 regulated; reduced levels in stationary phase yeast cells; Spider and flow model biofilm induced
CR_01840W_A		orf19.2583.1	5.162	1.84829e-37	Pseudogene; formerly an ORF Predicted by Annotation Working Group
CR_04500C_A		orf19.541	5.02563	0	Has domain(s) with predicted 2-oxoglutarate-dependent dioxygenase activity
C7_03350C_A		orf19.1340	5.00254	0	Putative aldose reductase; protein level decreases in stationary phase cultures; Spider biofilm repressed
C7_04160W_A		orf19.7158	4.91812	0	Protein of allantoate permease family; fungal-specific (no human or murine homolog); Hap43p-repressed gene
C2_01570W_A		orf19.1465	4.8983	0	Has domain(s) with predicted N-acetyltransferase activity
C2_02880C_A	EBP7	orf19.5816	4.88415	0	Putative NADPH oxidoreductase; mutation confers hypersensitivity to toxic ergosterol analog; oxidative stress-induced via Cap1p
CR_04480C_A	LAP3	orf19.539	4.84646	3.37195e-235	Putative aminopeptidase; positively regulated by Sfu1; clade-associated gene expression; virulence-group-correlated expression; induced by alpha pheromone in SpiderM medium; Hap43-induced; Spider and flow model biofilm induced
C1_00350C_A	HMX1	orf19.6073	4.71548	4.95971e-192	Heme oxygenase; utilization of hemin iron; transcript induced by heat, low iron, or hemin; repressed by Efg1; induced by low iron; upregulated by Rim101 at pH 8; Hap43-induced; Spider and flow model biofilm induced
C2_05990C_A		orf19.4121	4.65725	5.63909e-216	Predicted thioesterase/thiol ester dehydrase-isomerase; Spider biofilm induced
C4_01090C_A		orf19.4680	4.65103	0	Possile protease; mutation confers hypersensitivity to toxic ergosterol analog
C2_09220W_A	DDR48	orf19.4082	4.63715	7.57797e-244	Immunogenic stress-associated protein; filamentation regulated; induced by benomyl/caspofungin/ketoconazole or in azole-resistant strain; Hog1, farnesol, alkaline repressed; stationary phase enriched; Spider, flow model biofilm induced
C2_02980C_A	DLD1	orf19.5805	4.6042	0	Putative D-lactate dehydrogenase; white cell-specific trancript; colony morphology-related gene regulation by Ssn6; Hap43-repressed; rat catheter biofilm induced; Spider biofilm repressed
CR_02240C_A	OPT2	orf19.3746	4.58034	7.75997e-175	Oligopeptide transporter; induced upon phagocytosis by macrophage; macrophage/pseudohyphal-repressed after 16h; fluconazole-induced; virulence-group-correlated expression; Hap43-repressed
C7_03090C_A	SSP96	orf19.5145	4.49835	2.11109e-224	Putative flavin-containing monooxygenase; F-12/CO2 early biofilm induced
C6_04410C_A		orf19.2124	4.40935	3.28239e-242	Predicted alcohol dehydrogenase; Spider biofilm induced
C2_06170C_A	ECM17	orf19.4099	4.40202	6.00825e-236	Putative sulfite reductase beta subunit; role in cell wall biogenesis; regulated by Tsa1/Tsa1B in H2O2 stress; Gcn4-regulated; Tbf1-activated; Hap43-repressed; Spider, flow, F-12/CO2 model biofilm induced
C6_04400W_A		orf19.2123	4.39206	6.11738e-261	Predicted ORF from Assembly 19; removed from Assembly 20; restored based on comparative genome analysis
C1_11610C_A		orf19.1159	4.25947	1.87669e-230	Protein similar to A. nidulans CysA serine O-trans-acetylase; suggests that C. albicans uses an O-acetyl-serine (OAS) pathway of sulfur assimilation; F-12/CO2 early biofilm induced; Spider biofilm induced
C1_00550W_A	CIS2	orf19.6053	4.24816	4.76703e-209	Putative role in regulation of biogenesis of the cell wall; upregulated in biofilm; Gcn4p-regulated
CR_00170W_A	ZCF38	orf19.7518	4.21221	2.87844e-240	Putative Zn(II)2Cys6 transcription factor
C4_04840C_A	AGP3	orf19.3795	4.19523	6.79342e-275	Putative serine transporter; possible role in assimilation of sulfur; F-12/CO2 early biofilm induced
CR_00090C_A		orf19.7531	4.14871	1.90875e-269	Protein of unknown function; stationary phase enriched protein; induced upon yeast-hypha transition; benomyl or caspofungin induced; Hap43-repressed; Spider biofilm induced
C1_01990W_A	HSP30	orf19.4526	4.12607	5.18036e-110	Putative heat shock protein; fluconazole repressed; amphotericin B induced; Spider biofilm induced; rat catheter biofilm induced
C3_03640W_A	DAL9	orf19.6956	4.12569	1.79649e-235	Putative allantoate permease; fungal-specific (no human or murine homolog)
C2_09140C_A	MET10	orf19.4076	4.08121	2.89171e-212	Sulfite reductase; role in sulfur amino acid metabolism; induced by human whole blood or PMNs; Hog1-induced; possibly adherence-induced; flow model, Spider model, F-12/CO2 biofilm induced
C5_02860C_A	GRP2	orf19.4309	4.07661	8.7292e-274	NAD(H)-linked methylglyoxal oxidoreductase involved in regulation of methylglyoxal and pyruvate levels; regulation associated with azole resistance; induced in core stress response or by oxidative stress via Cap1, fluphenazine, benomyl
C2_02940W_A	MET1	orf19.5811	4.07128	3.98953e-233	Putative uroporphyrin-3 C-methyltransferase, methionine biosynthesis enzyme; upregulated by human whole blood or polymorphonuclear (PMN) cells; Hog1p-induced; fungal-specific (no human or murine homolog); Hap43p-repressed
C1_11870W_A	MUP1	orf19.5280	3.99868	1.25513e-133	High affinity methionine permease; required for morphogenesis; alkaline upregulated by Rim101; Spider biofilm induced
C1_13480W_A	HSP70	orf19.4980	3.99521	7.04046e-166	Putative hsp70 chaperone; role in entry into host cells; heat-shock, amphotericin B, cadmium, ketoconazole-induced; surface localized in yeast and hyphae; antigenic in host; farnesol-downregulated in biofilm; Spider biofilm induced
C3_01540W_A		orf19.1691	3.95992	2.80358e-216	Plasma-membrane-localized protein; filament induced; Hog1, ketoconazole, fluconazole and hypoxia-induced; regulated by Nrg1, Tup1, Upc2; induced by prostaglandins; flow model biofilm induced; rat catheter and Spider biofilm repressed
C1_10800C_A	ALP1	orf19.2337	3.95247	2.23889e-119	Cystine transporter; present in pathogenic yeasts (no human or murine homolog); Spider biofilm induced
C7_00170W_A	VPS70	orf19.7106	3.94619	9.78071e-169	Has domain(s) with predicted peptidase activity and role in proteolysis
C1_10500W_A		orf19.993	3.9159	1.82078e-220	Protein of unknown function; rat catheter biofilm repressed
C1_02270C_A		orf19.3684	3.90807	2.19709e-153	Putative oxidoreductase; Spider biofilm induced
C2_09080C_A	FGR18	orf19.4067	3.88056	7.47644e-07	Protein lacking an ortholog in S. cerevisiae; transposon mutation affects filamentous growth
C1_08750W_A	YMC2	orf19.4733	3.83631	2.59247e-227	Putative mitochondrial carrier protein; Gcn4-regulated; F-12/ CO2 early biofilm induced; Spider biofilm induced
C5_03810C_A		orf19.1113	3.78933	1.44457e-159	Ortholog of C. dubliniensis CD36 : Cd36_53540, Debaryomyces hansenii CBS767 : DEHA2G07854g, Pichia stipitis Pignal : PICST_32162 and Candida tropicalis NEW ASSEMBLY : CTRG1_03193
CR_06460W_A	GST3	orf19.720	3.75241	1.24498e-135	Glutathione S-transferase; expression regulated upon white-opaque switch; induced by human neutrophils; peroxide-induced; induced by alpha pheromone in SpiderM medium; Spider biofilm induced
C1_13440C_A	OFI1	orf19.4972	3.70053	2.09887e-07	Putative transcription factor with zinc finger DNA-binding motif, involved in regulation of white-opaque switching and filamentous growth
C1_10810W_A		orf19.2336	3.69662	2.07944e-22	Pry family pathogenesis-related protein; predicted to be extracellular
C1_11100W_A		orf19.2306	3.62524	6.17044e-176	Ortholog(s) have acireductone dioxygenase (Ni2+-requiring) activity and role in L-methionine salvage from methylthioadenosine
C2_00860C_A		orf19.2038	3.5937	1.04658e-132	Protein of unknown function; Spider biofilm induced
C7_00480W_A	FGR2	orf19.7071	3.56845	2.49024e-14	Protein similar to phosphate transporters; transposon mutation affects filamentous growth; expression is regulated upon white-opaque switching
C3_07340W_A	GCY1	orf19.6757	3.55647	5.51644e-201	Aldo/keto reductase; mutation confers hypersensitivity to toxic ergosterol analog; farnesol-repressed; stationary phase enriched protein; flow model biofilm induced; Spider biofilm repressed
C3_02870C_A		orf19.278	3.55227	9.85628e-131	Protein of unknown function; required for adhesion to abiotic substrate; Spider biofilm induced
C6_01410C_A	OYE2	orf19.3443	3.53731	7.1039e-188	Putative NAPDH dehydrogenase; induced by nitric oxide; Spider biofilm induced
C2_02950W_A	BNA31	orf19.5809	3.49278	3.06066e-183	Putative arylformamidase, enzyme of the NAD biosynthesis pathway; Gcn4p-regulated
C7_02280W_A		orf19.6484	3.48115	2.6381e-22	Ortholog of C. parapsilosis CDC317 : CPAR2_808370, C. dubliniensis CD36 : Cd36_72070, Candida metapsilosis : CMET_5895 and Candida orthopsilosis Co 90-125 : CORT_0C00800
CR_01670W_A		orf19.2558	3.39524	7.07261e-173	Has domain(s) with predicted zinc ion binding activity and nucleus localization
C2_03350W_A	PGA17	orf19.893	3.38444	4.05426e-39	Putative GPI-anchored protein; exogenously expressed protein substrate for Kex2 processing in vitro; repressed by alpha pheromone in SpiderM medium; macrophage-induced; induced in oralpharyngeal candidiasis; Spider biofilm induced
C7_03860W_A		orf19.7196	3.37838	8.87185e-124	Putative vacuolar protease; upregulated in the presence of human neutrophils; Spider biofilm induced
CR_01850C_A		orf19.2583.2	3.37063	6.19154e-55	Pseudogene; formerly an ORF Predicted by Annotation Working Group
C3_03230C_A		orf19.321	3.37062	1.09663e-133	Ortholog(s) have L-methionine transmembrane transporter activity and role in methionine import across plasma membrane
C2_05070W_A	FRE9	orf19.3538	3.37055	8.16591e-122	Ferric reductase; alkaline induced; ciclopirox olamine; Hap43-induced
C2_02640C_A	BNA32	orf19.1589.1	3.35799	2.2719e-73	Has domain(s) with predicted catalytic activity, pyridoxal phosphate binding activity and role in biosynthetic process
C3_02090C_A		orf19.1637	3.3474	8.69916e-159	Ortholog of C. dubliniensis CD36 : Cd36_82070, C. parapsilosis CDC317 : CPAR2_202790, C. auris B8441 : B9J08_000205 and Candida tenuis NRRL Y-1498 : CANTEDRAFT_114065
C4_03050C_A		orf19.2686	3.34195	8.12304e-147	Ortholog(s) have carboxypeptidase activity, role in nitrogen compound metabolic process, proteolysis involved in cellular protein catabolic process and fungal-type vacuole lumen localization
C3_02060W_A		orf19.1641	3.30177	1.03953e-133	Ortholog(s) have extracellular region localization
C2_05060C_A		orf19.3537	3.29851	5.29567e-144	Putative sulfiredoxin; regulated by Tsa1, Tsa1B in minimal media at 37 degrees C; flow model biofilm induced; Spider biofilm induced
C4_04190C_A		orf19.1430	3.2783	1.96349e-73	Ortholog of C. dubliniensis CD36 : Cd36_43870, C. parapsilosis CDC317 : CPAR2_402120, Candida tropicalis MYA-3404 : CTRG_05742 and Candida albicans WO-1 : CAWG_03407
CR_07160C_A		orf19.733	3.25638	2.3564e-157	Has domain(s) with predicted role in transmembrane transport and integral component of membrane localization
C4_04000W_A	MET4	orf19.5312	3.2371	4.53847e-157	Putative transcription coactivator; predicted role in sulfur amino acid metabolism; required for yeast cell adherence to silicone substrate; Spider biofilm induced
C3_02170C_A	LAP41	orf19.1628	3.19569	1.21015e-149	Putative aminopeptidase yscI precursor; mutant is viable; protein present in exponential and stationary growth phase yeast cultures; Spider biofilm repressed
CR_07480W_A		orf19.6117	3.17376	4.53281e-160	S. pombe ortholog SPAC5D6.04 is a predicted auxin family transmembrane transporter; ketoconazole and hypoxia induced
C3_07070C_A		orf19.6793	3.15797	1.31439e-97	Protein of unknown function; Sef1, Sfu1, and Hap43 regulated; rat catheter and Spider biofilm induced
C7_02920W_A		orf19.5169	3.13603	3.1262e-123	Has domain(s) with predicted carbon-nitrogen ligase activity, with glutamine as amido-N-donor, hydrolase activity
C1_01750W_A		orf19.4550	3.12734	1.52842e-135	Predicted MFS membrane transporter, member of the drug:proton antiporter (12 spanner) (DHA1) family; flow model biofilm induced
C4_04080C_A	PGA31	orf19.5302	3.11631	7.35396e-79	Cell wall protein; putative GPI anchor; expression regulated upon white-opaque switch; induced by Congo Red and cell wall regeneration; Bcr1-repressed in RPMI a/a biofilms
C1_06720C_A		orf19.6238	3.115	4.681e-154	Has domain(s) with predicted oxidoreductase activity
CR_07220C_A		orf19.6148	3.03232	5.67297e-116	Homolog of nuclear distribution factor NudE, NUDEL; regulates dynein targeting to microtubule plus ends; flow model biofilm repressed
CR_06950C_A	ATX1	orf19.2369.1	3.0259	1.28099e-108	Putative cytosolic copper metallochaperone; flucytosine induced; Ssr1-repressed; rat catheter biofilm induced
C1_13430C_A		orf19.4970	3.01038	1.74314e-70	Protein of unknown function; Spider biofilm induced
CR_08840C_A	NIT2	orf19.7279	2.97081	2.28864e-141	Putative carbon-nitrogen hydrolase; rat catheter biofilm repressed
C7_02390W_A	AHP2	orf19.6470	2.9551	8.76321e-138	Putative thiol-specific peroxiredoxin; macrophage-downregulated gene
C6_03930W_A	OPT8	orf19.5770	2.94266	3.86087e-108	Oligopeptide transporter; similar to Opt1 and to S. cerevisiae Ygl114wp, but not other OPTs; induced by nitric oxide, amphotericin B; expression of OPT6, 7, 8 does not complement mutants lacking Opt1, Opt2, and Opt3; Spider biofilm induced
CR_02910W_A		orf19.2848	2.93315	1.1288e-77	Predicted regulatory subunit of the Atg1 signaling complex; required for vesicle formation during autophagy and the cytoplasm-to-vacuole targeting (Cvt) pathway; Spider biofilm induced
C1_12140W_A		orf19.5250	2.93017	3.39313e-131	Ortholog of C. dubliniensis CD36 : Cd36_11370, C. parapsilosis CDC317 : CPAR2_207480, C. auris B8441 : B9J08_001721 and Candida tenuis NRRL Y-1498 : CANTEDRAFT_120384
CR_06660W_A	SEO1	orf19.700	2.9074	7.54892e-105	Protein with similarity to permeases; Sfu1-repressed; flucytosine induced; induced by Mnl1 under weak acid stress; flow model biofilm repressed
C1_09770W_A		orf19.4842	2.90731	8.59872e-102	Protein of unknown function; Spider biofilm induced
CR_02490W_A	OPT4	orf19.176	2.90407	2.08644e-64	Oligopeptide transporter; detected at germ tube plasma membrane; transcript inducede during phagocytosis by macrophages; fungal-specific; Hap43-repressed; merged with orf19.2292 in Assembly 20; rat catheter and Spider biofilm induced
C4_04250W_A		orf19.1424	2.88681	1.6393e-90	Predicted membrane transporter, member of the oxalate:formate antiporter (OFA) family, major facilitator superfamily (MFS)
CR_10200W_A		orf19.7596	2.87499	8.42865e-72	Protein with a phosphoglycerate mutase family domain; Hap43-repressed gene
C3_03370C_A		orf19.334	2.80427	1.07763e-88	Protein of unknown function; flow model biofilm induced; Spider biofilm induced; regulated by Sef1, Sfu1, and Hap43
CR_01860W_A	OPT9	orf19.2584	2.76667	8.15437e-42	Probable pseudogene similar to fragments of OPT1 oligopeptide transporter gene; decreased expression in hyphae compared to yeast-form cells; transcriptionally induced upon phagocytosis by macrophage
C1_11700C_A	MRF1	orf19.1149	2.75205	9.65369e-117	Putative mitochondrial respiratory protein; induced by farnesol, benomyl, nitric oxide, core stress response; oxidative stress-induced via Cap1; stationary-phase enriched protein; Spider biofilm induced
C6_02860W_A	STE23	orf19.5561	2.71539	6.60398e-79	Ortholog of S. cerevisiae Ste23 metalloprotease; role in N-terminal processing of pro-a-factor to the mature form; Tn mutation affects filamentous growth; Spider biofilm induced
CR_01470W_A	CSP37	orf19.2531	2.70262	6.66184e-75	Hyphal cell wall protein; role in progression of mouse systemic infection; predicted P-loop, divalent cation binding, N-glycosylation sites; expressed in yeast and hyphae; hyphal downregulated; stationary-phase enriched; GlcNAc-induced
C4_00210W_A		orf19.5646	2.69162	1.74694e-95	Ortholog of S. cerevisiae : YPL034W, C. dubliniensis CD36 : Cd36_40280, C. parapsilosis CDC317 : CPAR2_402170, C. auris B8441 : B9J08_003513 and Candida tenuis NRRL Y-1498 : CANTEDRAFT_137348
C2_05130W_A		orf19.3544	2.6879	3.71874e-118	Putative protein of unknown function; Hap43p-repressed gene
C1_10430W_A	PHO8	orf19.984	2.67193	5.908e-34	Putative repressible vacuolar alkaline phosphatase; Rim101-induced transcript; regulated by Tsa1, Tsa1B in minimal media at 37 deg; possibly adherence-induced
C4_03370C_A		orf19.3364	2.66436	1.19272e-111	Ortholog of C. parapsilosis CDC317 : CPAR2_403360, Debaryomyces hansenii CBS767 : DEHA2D00814g, Pichia stipitis Pignal : PICST_32156 and Candida guilliermondii ATCC 6260 : PGUG_04611
C3_02080W_A		orf19.1638	2.65679	1.93038e-73	Has domain(s) with predicted zinc ion binding activity, role in endoplasmic reticulum to Golgi vesicle-mediated transport, intracellular protein transport and COPII vesicle coat localization
C7_01990C_A		orf19.6522	2.65541	5.53031e-88	Putative allantoate permease; Gcn4-regulated; Spider biofilm induced
CR_09140C_A		orf19.7310	2.63692	1.0408e-74	Protein with a role in directing meiotic recombination events to homologous chromatids; induced by ciclopirox olamine; positively regulated by Sfu1; Hog1, fluconazole-repressed; Hap43-induced; Spider biofilm induced
C4_05400C_A		orf19.1797	2.63395	2.27091e-91	D-arabinose 5-phosphate isomerase; has GutQ domain which is associated with phosphosugar binding; other biofilm induced; rat catheter and Spider biofilm induced; F-12/CO2 early biofilm induced
C2_02990C_A	HYU1	orf19.5804	2.62758	1.23418e-65	Putative hydantoin utilization protein A; induced upon adherence to polystyrene; regulated by Gcn2p and Gcn4p
C1_10240C_A		orf19.4894	2.62657	4.18597e-92	Protein with similarity to S. cerevisiae Yer010cp, a protein of unknown function belonging to the prokaryotic RraA family; repressed by benomyl; Hap43-induced; Spider biofilm induced
C2_07530C_A		orf19.1874	2.62422	6.74394e-22	Ortholog(s) have protein serine/threonine kinase activity
C4_07020C_A		orf19.3107	2.61642	3.18603e-35	Ortholog of C. dubliniensis CD36 : Cd36_46490, Pichia stipitis Pignal : PICST_33598, Candida tropicalis NEW ASSEMBLY : CTRG1_03758 and Spathaspora passalidarum NRRL Y-27907 : spas_CGOB_00037
C2_08800C_A	APE3	orf19.3591	2.59067	1.86543e-103	Putative vacuolar aminopeptidase Y,; regulated by Gcn2 and Gcn4; rat catheter and Spider biofilm repressed
C5_01260W_A		orf19.1943	2.5499	7.24232e-56	Ortholog of C. dubliniensis CD36 : Cd36_51070, C. parapsilosis CDC317 : CPAR2_302610, Candida tropicalis MYA-3404 : CTRG_05379, Candida albicans WO-1 : CAWG_04514 and Candida metapsilosis : CMET_1253
C6_02030C_A		orf19.3508	2.54094	4.31528e-106	Putative protein of unknown function; stationary phase enriched protein
C1_09340C_A		orf19.4795	2.53917	3.6179e-67	Protein of unknown function; Sef1-, Sfu1-, and Hap43 regulated; Spider biofilm induced
CR_05090C_A	HGT9	orf19.644	2.50932	0.000185585	Putative glucose transporter of the major facilitator superfamily; the C. albicans glucose transporter family comprises 20 members; 12 probable membrane-spanning segments; induced at low (0.2%, compared to 2%) glucose in rich media; intron
C6_00210W_A		orf19.1180	2.50145	1.17265e-102	Putative 2-aminoadipate transaminase; rat catheter and Spider biofilm repressed
CR_02020C_A	OPT1	orf19.2602	2.49343	1.07149e-54	Oligopeptide transporter; transports 3-to-5-residue peptides; alleles are distinct, one has intron; suppresses S. cerevisiae ptr2-2 mutant defects; induced by BSA or peptides; Stp3p, Hog1p regulated; flow model biofilm induced
C4_06780C_A	OYE32	orf19.3131	2.45002	3.21404e-80	NAD(P)H oxidoreductase family protein; induced by nitric oxide, amphotericin B, oxidative stress via Cap1; upregulation associated with MDR1 overexpression or benomyl treatment; macrophage-downregulated protein; Spider biofilm induced
C3_05460W_A		orf19.6984	2.44884	3.34275e-52	Ortholog of C. dubliniensis CD36 : Cd36_85460, C. parapsilosis CDC317 : CPAR2_405760, C. auris B8441 : B9J08_000903 and Candida tenuis NRRL Y-1498 : CANTEDRAFT_116052
C1_01130W_A		orf19.3301	2.44667	3.36721e-68	Putative ubiquitin ligase complex component; induced by heavy metal (cadmium) stress; Hog1-induced; transcript induced by Mnl1p under weak acid stress; flow model biofilm induced; Spider biofilm induced
C3_07670W_A		orf19.6720	2.44361	9.03398e-69	P-Loop domain-containing protein of unknown function; transposon mutation affects filamentous growth; Spider biofilm induced
C6_01180C_A	EBP1	orf19.125	2.42461	7.59568e-52	NADPH oxidoreductase; interacts with phenolic substrates (17beta-estradiol); possible role in estrogen response; induced by oxidative, weak acid stress, NO, benomyl, GlcNAc; Cap1, Mnl1 induced; Hap43-repressed; rat catheter biofilm induced
C2_01160W_A		orf19.2008	2.42037	1.23028e-93	Ortholog(s) have S-methyl-5-thioribose-1-phosphate isomerase activity and role in L-methionine salvage from methylthioadenosine
C7_01040C_A		orf19.7010	2.41379	2.01023e-79	Ortholog(s) have ubiquitin ligase complex localization
C5_00750C_A		orf19.577	2.39415	2.76265e-94	Predicted protein tyrosine phosphatase; rat catheter biofilm induced
C2_07760W_A		orf19.2204	2.39124	5.80907e-68	Predicted membrane protein of unknown function; Spider biofilm induced
CR_06590C_A	RGS2	orf19.695	2.38533	2.22796e-71	Protein of RGS superfamily; mutants are viable; rat catheter and Spider biofilm induced
C6_02560W_A		orf19.5525	2.37729	4.45952e-92	Putative oxidoreductase; protein levels affected by URA3 expression in CAI-4 strain background; Efg1, Efh1 regulated; Rgt1-repressed; protein present in exponential and stationary growth phase yeast; rat catheter biofilm repressed
C1_09980C_A		orf19.4864	2.37455	2.53971e-90	Ortholog(s) have acylglycerol lipase activity, role in triglyceride metabolic process and lipid droplet, membrane localization
C5_04250W_A	MRV8	orf19.3908	2.36416	4.57967e-64	Membrane protein involved in mycelial growth, biofilm formation and epithelial damage; Spider biofilm induced
C3_04840C_A		orf19.5952	2.35864	6.63054e-79	Protein of unknown function; induced by nitric oxide independent of Yhb1; Sef1, Sfu1, and Hap43-induced; rat catheter and Spider biofilm induced
C3_00480C_A	DOT5	orf19.5417	2.35079	6.77861e-89	Putative nuclear thiol peroxidase; alkaline downregulated; sumoylation target; Spider and flow model biofilm induced
C4_01460C_A		orf19.4639	2.34754	4.17385e-90	Protein present in exponential and stationary growth phase yeast cultures
C2_00630C_A		orf19.2065	2.34566	5.73694e-81	Ortholog(s) have allantoicase activity and role in allantoin catabolic process
CR_08370W_A	GSH2	orf19.6404	2.34197	1.34358e-84	Putative glutathione synthase; induced in high iron; heavy metal (cadmium) stress-induced
C2_10000C_A		orf19.1782.1	2.33077	9.27215e-17	Ortholog of C. parapsilosis CDC317 : CPAR2_407200.1, C. dubliniensis CD36 : Cd36_24070, Candida metapsilosis : CMET_2070 and Pichia stipitis Pignal : PICST_31669
C3_01130C_A		orf19.2515	2.31707	3.67143e-32	ZZ-type zinc finger protein; rat catheter and Spider biofilm induced
C4_02340W_A		orf19.2769	2.30714	5.86175e-77	Putative protease B inhibitor; hyphal-induced expression; Cyr1p- and Ras1p-repressed
C3_03790W_A	MEU1	orf19.6938	2.30176	2.26517e-87	Putative methylthioadenosine phosphorylase; protein level decreases in stationary phase cultures
C5_04390C_A		orf19.3925	2.29615	0.0011882	Putative protein of unknown function, transcription is activated in the presence of elevated CO2
C1_07880C_A	GCS1	orf19.5059	2.29058	2.42704e-85	Gamma-glutamylcysteine synthetase; glutathione synthesis, required for virulence;induced in low iron, H2O2, Cd, or presence of human neutrophils; possibly adherence-induced; Spider and F-12/CO2 biofilm induced
C2_03570C_A		orf19.862	2.26517	3.98542e-51	Protein of unknown function; Spider biofilm induced
C1_05410C_A	TRP99	orf19.424	2.25438	1.85308e-71	Putative thioredoxin peroxidase/alkyl hydroperoxide reductase; induced in low iron; regulated by Gcn4; induced in response to amino acid starvation (3-AT treatment)
C2_00960C_A	MXR1	orf19.2028	2.25258	1.46787e-60	Putative methionine sulfoxide reductase; Plc1-regulated; induced by human neutrophils, flucytosine; macrophage regulated (gene induced, protein decreased); possibly adherence-induced; Spider biofilm induced
C6_04210C_A	ATM1	orf19.1077	2.24733	8.58479e-64	Member of MDR subfamily of ABC family; ortholog of S. cerevisiae ABC transporter, Atm1; induced in low iron; induced by nitric oxide independent of Yhb1
C1_00630W_A		orf19.6043	2.20308	3.49299e-64	Has domain(s) with predicted UDP-N-acetylmuramate dehydrogenase activity, catalytic activity, flavin adenine dinucleotide binding activity
CR_03780C_A		orf19.4376	2.18719	1.39359e-61	Protein of unknown function; Spider biofilm induced
C6_02450W_A		orf19.5514	2.17223	8.43798e-60	Ortholog of S. pombe SPCC550.08, an N-acetyltransferase; transcript induced during growth in the mouse cecum
C1_01930W_A		orf19.4530.1	2.16081	6.12333e-72	Protein of unknown function; regulated by Nrg1, Tup1; Spider and flow model biofilm induced
CR_05750W_A		orf19.6637	2.14767	1.08997e-74	Predicted glycosyl hydrolase; hypoxia induced; flow model biofilm induced
C1_01610C_A		orf19.3351	2.13256	3.19045e-60	Protein of unknown function; Hap43-induced; Spider biofilm induced
C1_09310C_A		orf19.4791	2.13107	5.39592e-50	Protein of unknown function; Spider biofilm induced
C6_02800W_A		orf19.5553	2.12022	1.45581e-70	Ortholog(s) have methionine-R-sulfoxide reductase activity and role in cellular response to oxidative stress
C2_10460C_A		orf19.5321	2.11298	4.13553e-65	Ortholog(s) have methylenetetrahydrofolate reductase (NAD(P)H) activity and role in methionine biosynthetic process, one-carbon metabolic process
C1_07220W_A		orf19.4445	2.10288	1.02577e-55	Protein of unknown function; Plc1p-regulated; expression induced early upon infection of reconstituted human epithelium (RHE), while expression of the C. dubliniensis ortholog is not; mutant is viable; Spider biofilm induced
C3_06340W_A	HNT2	orf19.7419	2.09774	4.73171e-33	Putative dinucleoside triphosphate hydrolase; induced upon low-level peroxide stress
C7_04250W_A	TPO2	orf19.7148	2.09265	1.95965e-40	Putative polyamine transport protein; fungal-specific (no human or murine homolog)
C1_11430W_A		orf19.660	2.08764	3.92617e-44	Protein of unknown function; mRNA binds She3
CR_08380C_A		orf19.6405	2.0861	3.3753e-16	Protein of unknown function; decreased transcription is observed in an azole-resistant strain that overexpresses MDR1
CR_02220C_A	OPT3	orf19.3749	2.08186	5.1913e-50	Oligopeptide transporter; transcript induced by macrophage phagocytosis, BSA or peptides; fluconazole-induced; induced by Rim101 at pH 8; virulence-group-correlated expression; Hap43-repressed; Spider biofilm induced
CR_10760C_A		orf19.7665	2.07316	4.54564e-52	Ortholog(s) have role in mitochondrial cytochrome c oxidase assembly and mitochondrial inner membrane localization
C4_07030W_A	MET16	orf19.3106	2.07153	1.77375e-60	Putative 3'-phosphoadenylsulfate reductase; sulfur amino acid metabolism; reports differ on regulation during biofilm formation; fungal-specific; possibly an essential gene, disruptants not obtained by UAU1 method; Hap43p-repressed gene
CR_00290W_A		orf19.7504	2.04365	9.99632e-65	Ortholog of S. cerevisiae Rts3; a component of the protein phosphatase type 2A complex; Plc1-regulated; induced in core caspofungin response; Spider biofilm induced
C1_01870C_A	CYS4	orf19.4536	2.02695	1.21827e-70	Cystathionine beta-synthase; sulfur amino acid biosynthesis; antigenic in mouse; flow model biofilm induced; alkaline induced; macrophage/pseudohyphal-induced; present in exponential and stationary growth phase yeast cultures
C7_04180W_A	FAA2-3	orf19.7156	2.0228	1.57765e-47	Predicted acyl CoA synthetase
C5_00810C_A		orf19.584	2.02216	3.43775e-05	Has domain(s) with predicted heme binding, peroxidase activity and role in response to oxidative stress
C7_03360W_A	CPY1	orf19.1339	2.00845	7.93278e-67	Carboxypeptidase Y; transcript regulated at yeast-hypha transition or macrophage response; induced human neutrophils; regulated by Gcn2 and Gcn4; putative N-glycosylation
C3_04870W_A		orf19.5954	2.00539	5.4676e-08	Ortholog(s) have ubiquitin ligase activator activity
C2_05660W_A	PNG2	orf19.6877	2.00481	5.03346e-33	Putative peptide:N-glycanase; gene has variable numbers of 12-bp repeats; induced by caspofungin, ciclopirox olamine, ketoconazole or hypoxia; gene of core caspofungin response; Hap43-induced; Spider biofilm induced
C5_03270W_A	TEF4	orf19.2652	2.00363	7.38308e-05	Putative translation elongation factor; genes encoding ribosomal subunits, translation factors, and tRNA synthetases are downregulated upon phagocytosis by murine macrophage
C5_03080C_A		orf19.4337	2.00152	1.01251e-56	Predicted membrane transporter; monocarboxylate porter (MCP) family, major facilitator superfamily (MFS); Spider biofilm induced; rat catheter biofilm repressed
C1_05230W_A		orf19.443	-2.00556	4.88576e-57	Ortholog(s) have RNA polymerase III activity, role in tRNA transcription by RNA polymerase III, transcription initiation from RNA polymerase III promoter and RNA polymerase III complex localization
C1_06960W_A	SUI2	orf19.6213	-2.00676	4.72643e-43	Translation initiation factor eIF2, alpha chain; genes encoding ribosomal subunits, translation factors, and tRNA synthetases are downregulated upon phagocytosis by murine macrophage; stationary phase enriched protein
C4_03940C_A	PYC2	orf19.789	-2.011	2.40971e-56	Putative pyruvate carboxylase; binds biotin cofactor; repressed by Ssk1 response regulator, by benomyl treatment, or in an azole-resistant strain overexpressing MDR1; stationary phase enriched protein; flow model biofilm repressed
C1_07660W_A		orf19.2778	-2.01216	9.16203e-21	Protein of unknown function; transcript is upregulated in clinical isolates from HIV+ patients with oral candidiasis
C5_05290C_A	MRP2	orf19.4023	-2.01354	7.22013e-32	Protein similar to S. cerevisiae Mrp2p, which is a component of the small subunit of the mitochondrial ribosome; transposon mutation affects filamentous growth
C2_06950C_A		orf19.2249	-2.01723	1.98153e-32	Putative metalloprotease of the mitochondrial inner membrane; expression downregulated in an ssr1 null mutant
C1_10470W_A		orf19.989	-2.0179	4.73391e-61	Mitochondrial ribosomal protein of the small subunit; Spider biofilm repressed
C7_03000C_A		orf19.5161	-2.01907	9.18087e-37	Ortholog(s) have structural constituent of ribosome activity and mitochondrial large ribosomal subunit localization
C4_03140C_A		orf19.2676	-2.02253	1.57861e-47	Predicted hexameric RecA-like ATPase Elp456 Elongator subcomplex subunit; required for modification of wobble nucleosides in tRNA; Spider biofilm induced
C1_00560W_A	CNS1	orf19.6052	-2.02596	3.04397e-57	Putative co-chaperone; Hap43p-induced gene; mutation confers hypersensitivity to radicicol
C4_02870C_A	ZUO1	orf19.2709	-2.0288	9.6192e-57	Ortholog of S. cerevisiae Zuo1; a cytosolic ribosome-associated chaperone; likely to be essential for growth, based on an insertional mutagenesis strategy; Spider biofilm repressed
C5_01010W_A	CCW14	orf19.1969	-2.03503	5.83289e-34	Putative mannoprotein of cell wall with role in response to stress; increased mRNA abundance observed in cyr1 homozygous mutant (hyphal or yeast-form cells) and in ras1 homozygous mutant (yeast-form cells)
C7_01210C_A		orf19.6903	-2.0446	4.75326e-39	Predicted RNA polymerase III subunit C37; Spider biofilm induced
C2_09550C_A		snR68	-2.04752	6.98947e-12	C/D box small nucleolar RNA (snoRNA)
C2_03110W_A		orf19.5785	-2.05237	6.87203e-10	Protein of unknown function; upregulated in a cyr1 or ras1 null mutant; induced by nitric oxide
C5_01580C_A	CEF3	orf19.4152	-2.05273	6.84294e-50	Translation elongation factor 3; antigenic in humans; predicted C-term nucleotide-binding active site; protein on surface of yeast, not hyphae; polystyrene adherence induced; higher protein amount in stationary phase; possibly essential
C5_02170C_A	GCD11	orf19.4223	-2.05515	6.485e-62	Gamma subunit of translation initiation factor eIF2; involved in identification of the start codon; likely essential for growth, based on an insertional mutagenesis strategy; Spider biofilm repressed
C1_12350W_A		orf19.5229	-2.05637	1.02069e-55	Ortholog(s) have 3'-5'-exoribonuclease activity, endoribonuclease activity, exoribonuclease activity, ribonuclease activity, tRNA binding activity
C5_05490C_A	HTS1	orf19.4051	-2.05728	4.74936e-68	Putative tRNA-His synthetase; downregulated upon phagocytosis by murine macrophage; stationary phase enriched protein; Spider biofilm repressed
C3_05590C_A	BAT22	orf19.6994	-2.06317	2.28706e-58	Putative branched chain amino acid aminotransferase; regulated by Gcn4p; induced by farnesol treatment, GlcNAc, amino acid starvation (3-aminotriazole treatment); present in exponential and stationary growth phase yeast cultures
C5_04880C_A	PUT2	orf19.3974	-2.06541	2.44727e-51	Putative delta-1-pyrroline-5-carboxylate dehydrogenase; alkaline upregulated; protein present in exponential and stationary growth phase yeast cultures; flow model biofilm induced; Spider biofilm induced
CR_01480W_A	PRS	orf19.2532	-2.06683	6.93729e-51	Putative prolyl-tRNA synthetase; monofunctional Class II synthetase; gene is constitutively expressed
C3_02320W_A	ILV2	orf19.1613	-2.06747	7.75915e-68	Putative acetolactate synthase; regulated by Gcn4p; induced by amino acid starvation (3-AT treatment); stationary phase enriched protein
C2_02420C_A		orf19.1565	-2.07379	2.46966e-58	Protein of unknown function
C4_03040W_A		orf19.2687.1	-2.07519	1.24738e-39	Ortholog(s) have DNA-directed 5'-3' RNA polymerase activity, RNA polymerase I activity, RNA polymerase II activity, RNA polymerase III activity, RNA-directed 5'-3' RNA polymerase activity, zinc ion binding activity
C1_07320W_A		snR43a	-2.08335	1.73495e-05	H/ACA box small nucleolar RNA (snoRNA)
CR_04710W_A		orf19.1735	-2.09036	2.23117e-34	Ortholog(s) have U2-type spliceosomal complex localization
C2_07290W_A		orf19.2286	-2.0935	1.66896e-46	Putative deoxyhypusine hydroxylase; ketoconazole-induced; protein level decreases in stationary phase cultures; required for biofilm formation; Spider biofilm repressed
C5_01020C_A		orf19.1968.1	-2.09929	8.82294e-12	Predicted non-catalytic subunit of N-terminal acetyltransferase; Spider biofilm induced
C5_03360W_A	RPO26	orf19.2643	-2.11001	4.79232e-48	Putative RNA polymerase subunit; heterozygous null mutant exhibits resistance to parnafungin in the C. albicans fitness test
CR_05350W_A		snR161a	-2.11224	8.61389e-08	H/ACA box small nucleolar RNA (snoRNA)
C4_03520C_A	RBT1	orf19.1327	-2.11663	8.61012e-43	Cell wall protein with similarity to Hwp1; required for virulence; predicted glycosylation; fluconazole, Tup1 repressed; farnesol, alpha factor, serum, hyphal and alkaline induced; Rfg1, Rim101-regulated
C7_00330C_A		orf19.7088	-2.11796	6.09229e-43	Ortholog(s) have N(6)-L-threonylcarbamoyladenine synthase activity, single-stranded telomeric DNA binding activity
C5_00700C_A	SPE2	orf19.568	-2.1184	2.35566e-51	Putative S-adenosylmethionine decarboxylase; Hap43-induced gene; possibly adherence-induced; Spider biofilm induced
C3_02500W_A	PAM17	orf19.240	-2.12311	6.39123e-43	Predicted component of the presequence translocase-associated import motor (PAM complex) involved in protein import into mitochondrial matrix
C7_03570W_A	ARG4	orf19.6689	-2.12444	8.39779e-56	Argininosuccinate lyase, catalyzes the final step in the arginine biosynthesis pathway; alkaline downregulated; flow model biofilm induced; Spider biofilm induced
CR_07710W_A	ARO2	orf19.1986	-2.12499	4.50014e-60	Putative chorismate synthase; fungal-specific (no human or murine homolog); protein level decreased in stationary phase yeast cultures; GlcNAc-induced protein
C1_11230W_A	FGR39	orf19.679	-2.13229	1.1685e-32	Protein lacking an ortholog in S. cerevisiae; transposon mutation affects filamentous growth
C1_04970W_A		orf19.51	-2.13336	2.60284e-50	Ortholog(s) have RNA binding activity, role in cellular response to osmotic stress and cytoplasmic stress granule localization
C2_01580W_A	REX2	orf19.1466	-2.13612	4.25745e-59	Putative 3'-5' RNA exonuclease with a predicted role in 3'-end processing of U4 and U5 snRNAs, 5S and 5.8S rRNAs; rat catheter biofilm induced
C1_03390W_A	EHT1	orf19.3040	-2.13671	2.4669e-51	Putative acyl-coenzymeA:ethanol O-acyltransferase; regulated by Sef1, Sfu1, and Hap43; induced by alpha pheromone in SpiderM medium; Spider biofilm induced; promoter bound by Ndt80
C6_02910W_A	POP4	orf19.5567	-2.13692	2.91025e-41	Ortholog of S. cerevisiae Pop4; a subunit of both RNase MRP and nuclear RNase P; filament induced; regulated by Nrg1, Tup1; likely essential, based on UAU1 strategy; rat catheter and Spider biofilm induced
C3_05770C_A	SAM50	orf19.7358	-2.13726	3.38711e-50	Predicted component of the SAM complex involved in mitochondrial protein import
C6_00620W_A	FCA1	orf19.4195.1	-2.13764	9.66958e-32	Cytosine deaminase; enzyme of pyrimidine salvage; functional homolog of S. cerevisiae Fcy1p; mutation is associated with resistance to flucytosine (5-FC) in a clinical isolate; hyphal downregulated; gene has intron
C7_01010W_A		orf19.7013	-2.1417	2.69417e-10	Ortholog of C. dubliniensis CD36 : Cd36_70940, C. parapsilosis CDC317 : CPAR2_300280, Debaryomyces hansenii CBS767 : DEHA2F22220g and Pichia stipitis Pignal : PICST_32459
C3_07650C_A		orf19.6723	-2.14412	6.11933e-34	Protein of unknown function; Spider biofilm induced
C5_03640W_A		orf19.6676	-2.14422	2.21235e-16	Has domain(s) with predicted diphthine synthase activity, methyltransferase activity and role in metabolic process, peptidyl-diphthamide biosynthetic process from peptidyl-histidine
C1_06790C_A	MRPL19	orf19.6231	-2.1486	1.03957e-59	Putative ribosomal protein; induced upon adherence to polystyrene; Spider biofilm repressed
C5_02270W_A	THR4	orf19.4233	-2.1493	1.80475e-67	Putative threonine synthase; protein present in exponential and stationary growth phase yeast cultures; Gcn4p-regulated; sumoylation target
C2_09360W_A		orf19.4097	-2.14953	3.76212e-55	Ortholog of C. dubliniensis CD36 : Cd36_23480, C. parapsilosis CDC317 : CPAR2_407050, C. auris B8441 : B9J08_003033 and Candida tenuis NRRL Y-1498 : CANTEDRAFT_116822
C2_04810W_A	HIS3	orf19.183	-2.15557	3.55126e-60	Imidazoleglycerol-phosphate dehydratase, enzyme of histidine biosynthesis; functionally complements S. cerevisiae his3-1 mutation; hyphal-induced expression; regulated by Gcn2p and Gcn4p; fungal-specific (no human or murine homolog)
C7_04130C_A	SUI3	orf19.7161	-2.15762	3.86994e-40	Putative translation initiation factor; genes encoding ribosomal subunits, translation factors, and tRNA synthetases are downregulated upon phagocytosis by murine macrophage
C7_02940C_A	IFM1	orf19.5167	-2.16575	1.52629e-70	Putative mitochondrial translation initiation factor; transcript regulated by Nrg1, Mig1, and Tup1
C2_09060C_A	ASN1	orf19.198	-2.17053	4.52614e-62	Putative asparagine synthetase; soluble protein in hyphae; regulated by Rim101; decreased expression at pH 4 vs pH 8; protein detected during exponential and stationary phases of yeast-form growth
C1_12820C_A		orf19.6340	-2.17057	4.2188e-57	Ortholog(s) have DNA-directed 5'-3' RNA polymerase activity, RNA polymerase I activity, RNA polymerase II activity, RNA polymerase III activity, RNA-directed 5'-3' RNA polymerase activity
CR_06490C_A	HSP60	orf19.717	-2.17067	3.6462e-74	Heat shock protein; soluble in hyphae; regulated by Nrg1 and by iron; induced in high iron; heavy metal (cadmium) stress-induced; sumoylation target; protein present in exponential and stationary phase cells; Hap43-repressed
C1_09500W_A		orf19.4814	-2.18651	4.72764e-05	Ortholog of C. dubliniensis CD36 : Cd36_08960, C. parapsilosis CDC317 : CPAR2_301680, Candida tenuis NRRL Y-1498 : cten_CGOB_00021 and Debaryomyces hansenii CBS767 : DEHA2F11088g
C5_00420C_A	MRP17	orf19.947	-2.18686	1.25694e-48	Predicted mitochondrial ribosomal protein
C2_08550C_A	MSU1	orf19.3624	-2.18692	3.24632e-54	Exoribonuclease, along with helicase Suv3p forms a two-component complex (mtEXO) responsible for mitochondrial RNA degradation
C5_02770W_A	MSW1	orf19.4299	-2.18776	5.46333e-62	Protein similar to S. cerevisiae Msw1p, which is mitochondrial tryptophanyl-tRNA synthetase; Hap43p-repressed gene; likely to be essential for growth, based on an insertional mutagenesis strategy
C4_03410W_A		orf19.3367	-2.19225	8.71837e-59	Ortholog(s) have structural constituent of ribosome activity and mitochondrial large ribosomal subunit localization
C6_03380W_A		orf19.5627	-2.19818	2.39208e-68	S. cerevisiae ortholog Hek2/Khd1 is a putative RNA binding protein involved in the asymmetric localization of ASH1 mRNA; Hap43-induced gene
C2_06590C_A	GIT1	orf19.34	-2.20094	1.50185e-29	Glycerophosphoinositol permease; involved in utilization of glycerophosphoinositol as a phosphate source; Rim101-repressed; virulence-group-correlated expression
C2_05100C_A	ERF1	orf19.3541	-2.2015	6.41143e-72	Putative translation release factor 1, which interacts with stop codons and promotes release of nascent peptides from ribosomes; Hap43p-induced gene
C3_03550C_A	ULP1	orf19.353	-2.21003	8.01344e-52	SUMO deconjugation enzyme that cleaves the small ubiquitin-like modifier (SUMO) off proteins
C2_02120W_A		orf19.1528	-2.21479	7.57603e-59	Putative mitochondrial RNA polymerase specificity factor; possibly an essential gene, disruptants not obtained by UAU1 method
C1_05360C_A		orf19.429	-2.22375	2.9904e-72	Putative non-canonical poly(A) polymerase; repressed by nitric oxide; Spider biofilm induced
C5_03700C_A		orf19.1124.2	-2.2266	2.29265e-30	Ortholog(s) have diphthine synthase activity and role in peptidyl-diphthamide biosynthetic process from peptidyl-histidine
C4_03840C_A	RRP42	orf19.5039	-2.22726	3.56973e-59	Putative exosome non-catalytic core component; involved in 3'-5' RNA processing; rat catheter biofilm induced
C2_06660W_A		orf19.81	-2.24089	1.64152e-48	Ortholog(s) have role in exonucleolytic trimming to generate mature 3'-end of 5.8S rRNA from tricistronic rRNA transcript (SSU-rRNA, 5.8S rRNA and LSU-rRNA), more
C6_03230W_A	ARG3	orf19.5610	-2.24183	1.9031e-59	Putative ornithine carbamoyltransferase; Gcn4-regulated; Hap43-induced; repressed in alkalinizing medium; rat catheter and Spider biofilm induced
C4_00650W_A	HIS5	orf19.4177	-2.24184	3.31776e-69	Putative histidinol-phosphate aminotransferase; Gcn4p-regulated; protein present in exponential and stationary growth phase yeast cultures
C1_10590W_A		snR62	-2.24667	1.51061e-19	C/D box small nucleolar RNA (snoRNA)
C7_01970C_A	TOM40	orf19.6524	-2.24822	1.53444e-70	Protein involved in mitochondrial protein import; Spider biofilm repressed
C2_01030W_A		orf19.2019	-2.24944	8.89957e-60	Ortholog(s) have structural constituent of ribosome activity, role in mitochondrial translation and mitochondrial large ribosomal subunit localization
CR_00620C_A	ARG1	orf19.7469	-2.2513	4.94518e-70	Argininosuccinate synthase; arginine synthesis; Gcn4, Rim101 regulated; induced by amino acid starvation (3-AT), benomyl treatment; stationary phase enriched protein; repressed in alkalinizing medium; rat catheter, Spider biofilm induced
C1_11160C_A	URM1	orf19.2299	-2.2534	4.1708e-33	Ortholog(s) have protein tag activity
C2_05830C_A		orf19.5206	-2.27729	8.62297e-51	Putative chaperone protein; role in the assembly of box H/ACA snoRNPs and thus for pre-rRNA processing; Spider biofilm induced
C1_08630W_A		orf19.4721	-2.28106	3.1337e-70	Ortholog(s) have RNA binding activity, role in mRNA processing, mitochondrial translation and mitochondrion localization
C1_12340C_A	MRPS9	orf19.5230	-2.28149	3.38726e-67	Mitochondrial ribosomal protein S9; has N-terminal mitochondrial targeting signal and an S9 consensus motif; overexpression in S. cerevisiae causes respiratory defect that is reversible upon cessation of C. albicans gene expression
C7_01170C_A		orf19.6899	-2.29513	2.34254e-59	Putative oxidoreductase; mutation confers hypersensitivity to toxic ergosterol analog; rat catheter and Spider biofilm induced
C1_13360C_A	RMP1	orf19.4962	-2.29515	1.49925e-27	Ortholog of Rmp1; subunit of RNase MRP subunit that processes pre-rRNA and has a role in cell cycle-regulated degradation of daughter cell-specific mRNAs; rat catheter and Spider biofilm induced
C5_01030W_A		snR32a	-2.29571	4.46227e-09	H/ACA box small nucleolar RNA (snoRNA)
C1_13720W_A		orf19.5009	-2.30913	4.43076e-74	Ortholog of S. cerevisiae : KEL3, C. glabrata CBS138 : CAGL0A01067g, C. dubliniensis CD36 : Cd36_12710, C. parapsilosis CDC317 : CPAR2_201590 and C. auris B8441 : B9J08_002506
C2_04790C_A		orf19.185	-2.31475	8.78694e-79	Ortholog(s) have structural constituent of ribosome activity, role in mitochondrial translation, mitochondrial translational initiation and mitochondrial small ribosomal subunit localization
C1_03280W_A		orf19.3022	-2.32246	8.85617e-73	Ortholog(s) have structural constituent of ribosome activity and mitochondrial small ribosomal subunit localization
C1_01110C_A	ZPR1	orf19.3300	-2.32458	4.01891e-85	Protein with putative zinc finger; regulated by Gcn4p; repressed in response to amino acid starvation (3-aminotriazole treatment); upregulation correlates with clinical development of fluconazole resistance
C1_03370W_A		orf19.3037	-2.32781	2.19117e-76	Putative poly(A)-binding protein; regulated by Gcn4p; induced in response to amino acid starvation (3-AT treatment); protein present in exponential and stationary growth phase yeast cultures
C5_03020W_A	CCC2	orf19.4328	-2.32808	4.06065e-62	Copper-transporting P-type ATPase of Golgi; required for wild-type iron assimilation (indirect effect via Fet3p); induced by iron starvation, ciclopirox olamine; caspofungin repressed; not required for virulence in mouse systemic infection
C5_01090C_A		orf19.1961	-2.32947	4.77792e-56	Planktonic growth-induced gene
C6_01930W_A	YHM1	orf19.685	-2.32947	1.25317e-85	Putative mitochondrial carrier protein; fungal-specific (no human or murine homolog); Hap43p-repressed gene
C4_00140C_A	HIS4	orf19.5639	-2.33008	2.19383e-93	Multifunctional enzyme that catalyzes three steps of histidine biosynthesis, with phosphoribosyl-AMP cyclohydrolase, phosphoribosyl-ATP diphosphatase, and histidinol dehydrogenase activities; required for wild-type adhesion to human calls
C7_00490C_A		orf19.7069	-2.33822	1.02914e-37	Putative AdoMet-dependent proline methyltransferase; Hap43-induced; required for normal flow model biofilm growth; Spider biofilm repressed
CR_03400W_A		orf19.2382	-2.35486	8.04894e-85	Protein similar to isoleucyl-tRNA synthetase; isoleucyl-tRNA synthetase is the target of drugs including the cyclic beta-amino acid icofungipen/PLD-118/BAY-10-8888 and mupirocin
C4_04320W_A	FRE10	orf19.1415	-2.35656	1.32689e-81	Major cell-surface ferric reductase under low-iron conditions; 7 transmembrane regions and a secretion signal predicted; Tup1, Rim101, Ssn6, Hog1, caspofungin repressed; ciclopirox olamine induced; rat catheter biofilm induced
C5_03060C_A	TNA1	orf19.4335	-2.36183	1.90058e-47	Putative nicotinic acid transporter; detected at germ tube plasma membrane by mass spectrometry; transcript induced upon phagocytosis by macrophage; rat catheter biofilm induced
C2_06020W_A	CNT	orf19.4118	-2.36706	4.43491e-67	CNT family H(+)/nucleoside symporter; transports adenosine, uridine, inosine, guanosine, tubercidin; variant alleles for high/low-affinity isoforms; S or G at residue 328 affects specificity; Spider, flow model biofilm induced
C3_04660C_A	ARG11	orf19.5926	-2.36917	7.43633e-63	Putative ornithine transporter of the mitochondrial inner membrane; induced during the mating process
C2_09950W_A	FCY21	orf19.1357	-2.37435	3.86825e-87	High affinity, high capacity, hypoxanthine-adenine-guanine-cytosine/H+ symporter; similar to S. cerevisiae Fcy2; mutation confers resistance to 5-fluorocytosine (5-FC); flow model biofilm induced
C1_04820C_A		orf19.760	-2.38052	1.33069e-33	Ortholog(s) have role in ribosome biogenesis
C4_00430W_A	MEP2	orf19.5672	-2.38299	2.95086e-60	Ammonium permease and regulator of nitrogen starvation-induced filamentation; 11 predicted transmembrane regions; in low nitrogen cytoplasmic C-terminus activates Ras/cAMP and MAPK signal transduction pathways to induce filamentation
C2_00140W_A	NDT80	orf19.2119	-2.38767	2.43331e-80	Ortholog of Ndt80; meiosis-specific transcription factor; activator of CDR1 induction by antifungal drugs; required for wild-type drug resistance and for Spider biofilm formation; transcript induced by antifungal drug treatment
C3_02310W_A	MEP1	orf19.1614	-2.39093	1.07652e-57	Ammonium permease; Mep1 more efficient permease than Mep2, Mep2 has additional regulatory role; 11 predicted transmembrane regions; low mRNA abundance; hyphal downregulated; flow model biofilm induced
C1_14220C_A	FTR2	orf19.7231	-2.39501	9.53637e-74	High-affinity iron permease; probably interacts with ferrous oxidase; regulated by iron level, ciclopirox olamine, amphotericin B, caspofungin; complements S. cerevisiae ftr1 iron transport defect; Hap43-repressed; Spider biofilm induced
C5_02490C_A	TIF5	orf19.4261	-2.39535	2.29796e-80	Putative translation initiation factor; repressed upon phagocytosis by murine macrophage; Spider biofilm repressed
C2_08530C_A		orf19.3626	-2.40006	6.22584e-48	Has domain(s) with predicted asparagine synthase (glutamine-hydrolyzing) activity and role in asparagine biosynthetic process, metabolic process
C4_05260W_A		orf19.2631	-2.40148	6.21399e-69	Subunit of Elongator complex; required for modification of wobble nucleosides in tRNA in S. cerevisiae; Hap43-induced gene
CR_00480W_A	MRPL6	orf19.7486	-2.40994	6.7052e-67	Putative mitochondrial ribosomal protein
CR_05550C_A		orf19.5847	-2.41011	2.97318e-86	Ortholog(s) have RNA polymerase III activity, role in tRNA transcription by RNA polymerase III and RNA polymerase III complex localization
C7_03120W_A	TIM54	orf19.5143	-2.41213	7.37977e-77	Predicted component of the mitochondrial TIM22 complex; involved in protein import into mitochondrial inner membrane; Spider biofilm repressed
CR_00570W_A		orf19.7478	-2.42274	6.5842e-68	Ortholog(s) have di-trans,poly-cis-decaprenylcistransferase activity, trans-hexaprenyltranstransferase activity and role in farnesyl diphosphate biosynthetic process, mevalonate pathway, ubiquinone biosynthetic process
C7_03630C_A	TIM9	orf19.6696	-2.42895	1.25332e-51	Predicted protein of the mitochondrial intermembrane space; rat catheter biofilm induced; Spider biofilm repressed
C1_04370C_A		orf19.5201	-2.42907	1.79619e-64	Ortholog(s) have structural constituent of ribosome activity and mitochondrial small ribosomal subunit localization
C6_00550W_A		orf19.4204	-2.4302	3.09614e-70	Ortholog(s) have structural constituent of ribosome activity and mitochondrial small ribosomal subunit localization
CR_03660C_A		orf19.4365	-2.43533	1.68847e-69	Has domain(s) with predicted RNA methyltransferase activity and role in RNA processing
C4_04520W_A		orf19.3831	-2.44158	1.07215e-48	Ortholog(s) have enzyme activator activity, telomerase inhibitor activity, role in box C/D RNA 3'-end processing, negative regulation of telomere maintenance via telomerase and nucleolus, nucleoplasm localization
C3_06830C_A		orf19.6818	-2.44338	8.45458e-81	Has domain(s) with predicted ATP binding, helicase activity, nucleic acid binding activity
C1_08190C_A	CAT8	orf19.5097	-2.44357	2.40452e-87	Zn(II)2Cys6 transcription factor; similar to S. cerevisiae Cat8 but mutant phenotype suggests different target genes; mutant displays increased filamentous/invasive growth; flucytosine repressed; rat catheter biofilm induced
C5_03500W_A	GAP6	orf19.6659	-2.44551	7.72285e-78	Broad-specificity amino acid permease; Plc1, Gcn4 regulated; rat catheter biofilm induced
C4_03780C_A		orf19.1300	-2.45185	1.3261e-76	Putative mitochondrial membrane protein; homozygous transposon insertion causes decreased colony wrinkling under filamentous growth-inducing conditions, but does not block true hyphal formation in liquid media
CR_07310W_A		orf19.6137	-2.45381	1.13585e-74	Has domain(s) with predicted ATP binding, nucleic acid binding activity
CR_04140W_A		orf19.498	-2.45605	1.756e-89	Putative mitochondrial ribosomal component of the small subunit; possibly an essential gene, disruptants not obtained by UAU1 method; Spider biofilm repressed
C2_04820W_A		orf19.182	-2.45894	4.37435e-79	Ortholog(s) have rRNA (guanine-N1-)-methyltransferase activity, role in rRNA modification and mitochondrion localization
C2_09160W_A		orf19.4078	-2.46107	1.97378e-64	Ortholog(s) have role in U1 snRNA 3'-end processing, U4 snRNA 3'-end processing and U5 snRNA 3'-end processing, more
C6_01630W_A	TIF3	orf19.3423	-2.47556	1.93284e-81	Putative translation initiation factor; genes encoding ribosomal subunits, translation factors, and tRNA synthetases are downregulated upon phagocytosis by murine macrophage
C1_14160W_A		orf19.7223	-2.48042	6.58158e-88	Ortholog(s) have protein-lysine N-methyltransferase activity, role in peptidyl-lysine monomethylation and cytosol, nucleus localization
C6_01980C_A		orf19.688	-2.49146	1.09758e-72	Mitochondrial ribosomal protein of the small subunit; S. cerevisiae ortholog is essential for viability; Spider biofilm repressed
C1_03830C_A		orf19.1026	-2.4959	2.82648e-67	Ortholog(s) have role in exonucleolytic trimming to generate mature 3'-end of 5.8S rRNA from tricistronic rRNA transcript (SSU-rRNA, 5.8S rRNA, LSU-rRNA) and mRNA processing, more
C1_01580W_A		orf19.3348	-2.49937	2.43336e-48	Ortholog(s) have structural constituent of ribosome activity and fungal-type vacuole, mitochondrial large ribosomal subunit localization
C5_03290C_A		orf19.2650.1	-2.50228	2.96487e-50	Mitochondrial ribosomal protein of the small subunit; Spider biofilm repressed
C2_06930C_A		orf19.2247	-2.50411	1.75174e-31	Ortholog of C. dubliniensis CD36 : Cd36_21220, C. parapsilosis CDC317 : CPAR2_406700, Candida tenuis NRRL Y-1498 : CANTEDRAFT_127772 and Candida tropicalis MYA-3404 : CTRG_01766
C5_00130C_A		orf19.5684	-2.50492	6.61031e-88	Ortholog(s) have structural constituent of ribosome activity and mitochondrial large ribosomal subunit localization
C1_08100W_A	DRG1	orf19.5083	-2.50642	7.40424e-71	Member of the DRG family of GTP-binding proteins; involved in regulation of invasive filamentous growth
C2_10240W_A	GPD1	orf19.1756	-2.51444	2.06257e-101	Glycerol-3-phosphate dehydrogenase; glycerol biosynthesis; regulated by Efg1; regulated by Tsa1, Tsa1B under H2O2 stress conditions; Sflow model and Spider biofilm induced
C7_01560C_A	NUP	orf19.6570	-2.51551	4.08512e-78	Nucleoside permease; adenosine and guanosine are substrates, whereas cytidine, adenine, guanine, uridine, uracil are not; similar to a nucleoside permease of S. pombe; possibly processed by Kex2p
C1_08960W_A		snR190	-2.51691	4.43184e-17	C/D box small nucleolar RNA (snoRNA)
CR_04300W_A		orf19.518	-2.51939	1.95791e-95	Ortholog(s) have tRNA (cytosine-5-)-methyltransferase activity, tRNA binding activity
C3_07550C_A		orf19.6736	-2.52045	7.9187e-88	Protein required for mitochondrial ribosome small subunit biogenesis; role in maturation of SSU-rRNA; Spider biofilm induced
C1_01910W_A		orf19.4532	-2.52699	3.5263e-63	Protein of unknown function; present in exponential and stationary growth phase yeast cultures
C4_07060W_A		orf19.3103	-2.53175	2.59879e-76	Ortholog(s) have RNA polymerase III activity, role in tRNA transcription by RNA polymerase III and RNA polymerase III complex localization
C5_01800C_A	HIP1	orf19.3195	-2.53217	2.13346e-95	Amino acid permeases; alkaline, flucytosine induced; regulated by Plc1, Gcn2 and Gcn4; fungal-specific; Spider biofilm induced
C3_07390C_A		orf19.6752	-2.53908	3.00873e-66	Ortholog(s) have structural constituent of ribosome activity and mitochondrial small ribosomal subunit localization
C4_03740W_A		orf19.1304	-2.54252	3.884e-87	Ortholog(s) have role in U4 snRNA 3'-end processing, exonucleolytic trimming to generate mature 3'-end of 5.8S rRNA from tricistronic rRNA transcript (SSU-rRNA, 5.8S rRNA and LSU-rRNA), more
C4_02750W_A	HIT1	orf19.2723	-2.54291	2.8314e-28	Ortholog of S. cerevisiae Hit1; protein of unknown function required for high temperature growth; flow model biofilm induced; Spider biofilm induced
C3_03390C_A	YAH1	orf19.336	-2.54319	1.82978e-61	Protein similar to oxidoreductases; induced in high iron; Hap43-repressed
C2_04510W_A	RIM2	orf19.4499	-2.55047	9.87617e-74	Putative mitochondrial carrier protein; induced by alpha pheromone in SpiderM medium; Spider biofilm induced
C6_02290C_A		orf19.3470	-2.55262	2.23806e-86	Putative flavodoxin; similar to S. cerevisiae Tyw1, an iron-sulfur protein required for synthesis of wybutosine modified tRNA; predicted Kex2p substrate; Spider biofilm induced
CR_04360C_A	NHP2	orf19.526	-2.55495	1.95911e-49	Putative H/ACA snoRNP protein; macrophage/pseudohyphal-induced
C5_03850W_A		orf19.1109	-2.56209	5.9948e-43	Ortholog of C. dubliniensis CD36 : Cd36_53580, C. parapsilosis CDC317 : CPAR2_303030, Debaryomyces hansenii CBS767 : DEHA2G07766g and Pichia stipitis Pignal : psti_CGOB_00176
C4_07090C_A	TRP4	orf19.3099	-2.5622	2.20038e-65	Predicted enzyme of amino acid biosynthesis; upregulated in biofilm; regulated by Gcn2p and Gcn4p; S. cerevisiae ortholog is Gcn4p regulated
CR_03110W_A		orf19.2415	-2.56245	3.71968e-86	Ortholog(s) have role in mitochondrial translation and mitochondrion localization
CR_06190C_A		snR61	-2.56525	1.37861e-13	C/D box small nucleolar RNA (snoRNA)
C5_01050C_A		orf19.1967	-2.56871	3.4567e-67	Ortholog(s) have structural constituent of ribosome activity and mitochondrial large ribosomal subunit localization
C4_05650W_A		orf19.1250	-2.57202	1.91382e-67	Ortholog(s) have role in maturation of SSU-rRNA from tricistronic rRNA transcript (SSU-rRNA, 5.8S rRNA, LSU-rRNA) and nucleolus localization
C3_01350C_A	URA3	orf19.1716	-2.57268	2.21715e-73	Orotidine-5'-phosphate decarboxylase; pyrimidine biosynthesis; gene used as genetic marker; decreased expression when integrated at ectopic chromosomal locations can cause defects in hyphal growth and virulence; Spider biofilm repressed
C2_10810W_A		orf19.5364	-2.57272	3.89716e-64	Putative pre-mRNA splicing factor; intron in 5'-UTR; possibly an essential gene, disruptants not obtained by UAU1 method
CR_05470C_A		snR35c	-2.57275	4.08433e-09	H/ACA box small nucleolar RNA (snoRNA)
C4_00820W_A		orf19.4159	-2.57379	1.65622e-78	Ortholog(s) have magnesium ion transmembrane transporter activity, role in magnesium ion export from mitochondrion, magnesium ion transport and mitochondrial inner membrane localization
C2_02270C_A		orf19.1545	-2.57489	1.52743e-74	Ortholog(s) have structural constituent of ribosome activity and mitochondrial small ribosomal subunit localization
C6_02690C_A		orf19.5541	-2.57518	8.26575e-68	Protein with similarity to S. pombe Nrd1p; transcription induced upon induction of hyphal growth; regulated by Cph1p, Efg1p, Cph2p; low-level expression; alkaline upregulated; fungal-specific (no human or murine homolog)
C2_08050C_A	SIT1	orf19.2179	-2.57688	4.59175e-71	Transporter of ferrichrome siderophores, not ferrioxamine B; required for human epithelial cell invasion in vitro, not for mouse systemic infection; regulated by iron, Sfu1, Rfg1, Tup1, Hap43; rat catheter and Spider biofilm induced
C1_05470W_A	MTM1	orf19.417	-2.59573	9.0851e-73	Ortholog(s) have pyridoxal phosphate binding activity, role in cellular iron ion homeostasis, pyridoxal phosphate transport and mitochondrion localization
C2_04700C_A		orf19.154	-2.60242	6.9846e-35	Putative ortholog of S. cerevisiae Utp30; a U3-containing 90S preribosome complex protein; Hap43-induced; Spider biofilm induced
C1_12760W_A		orf19.6346	-2.60589	2.68697e-97	Putative nuclear export protein; Hap43p-induced gene; decreased transcription is observed in an azole-resistant strain that overexpresses MDR1
CR_01400W_A	LYS12	orf19.2525	-2.61386	1.41575e-81	Homoisocitrate dehydrogenase; catalyzes 4th step in the alpha-aminoadipate pathway of lysine biosynthesis; clade-associated gene expression; protein level decreases in stationary phase cultures; Spider biofilm repressed
C2_06850W_A		orf19.2237.1	-2.62112	1.32007e-62	Ortholog of Slx9 required for pre-rRNA processing; associated with 90S pre-ribosome and 43S small ribosomal subunit precursor, interacts with U3 snoRNA in S. cerevisiae; gene has intron; Spider biofilm induced
C2_03120W_A	AMO1	orf19.5784	-2.62698	2.27166e-104	Putative peroxisomal copper amine oxidase
CR_02720C_A	RPC31	orf19.2831	-2.6295	1.94465e-70	Putative RNA polymerase III subunit C31; repressed by nitric oxide; induced during infection of murine kidney, compared to growth in vitro; has murine homolog
C4_02480C_A	TIM13	orf19.2754	-2.63085	1.45616e-33	Predicted mitochondrial intermembrane space protein with a role in protein import into mitochondria
CR_05150W_A		orf19.639.1	-2.63264	2.82084e-40	Ortholog(s) have structural constituent of ribosome activity and mitochondrial large ribosomal subunit localization
C1_06490C_A		snR189a	-2.63644	3.91796e-06	H/ACA box small nucleolar RNA (snoRNA)
C2_08840W_A		orf19.3585	-2.63739	4.57728e-76	Putative tRNA methyltransferase complex subunit; regulated by Gcn4; repressed in response to amino acid starvation (3-aminotriazole treatment); Spider biofilm induced
C3_05860C_A		orf19.7366	-2.64432	4.25092e-86	Ortholog(s) have S-adenosylmethionine-dependent methyltransferase activity, rRNA (uridine-N3-)-methyltransferase activity, role in rRNA base methylation and nucleolus localization
CR_08020C_A	NOP10	orf19.596.1	-2.6461	3.79821e-71	Small nucleolar ribonucleoprotein; flucytosine induced
C6_04530C_A		orf19.2143	-2.6463	1.94699e-112	Ortholog(s) have tRNA (guanosine-2'-O-)-methyltransferase activity, role in endocytic recycling, tRNA methylation, wobble position ribose methylation and cytoplasm, endosome localization
C6_04610C_A	NAG3	orf19.2158	-2.65099	1.08755e-83	Putative MFS transporter; similar to Nag4; required for wild-type mouse virulence and cycloheximide resistance; in gene cluster that includes genes encoding enzymes of GlcNAc catabolism; Spider biofilm repressed
C1_05270C_A		orf19.439	-2.6621	1.13577e-71	Ortholog(s) have DNA binding, DNA strand exchange activity, single-stranded DNA binding, structural constituent of ribosome activity
C4_03570W_A	HWP1	orf19.1321	-2.66368	1.20539e-06	Hyphal cell wall protein; host transglutaminase substrate; opaque-, a-specific, alpha-factor induced; at MTLa side of conjugation tube; virulence complicated by URA3 effects; Bcr1-repressed in RPMI a/a biofilms; Spider biofilm induced
CR_06210C_A		snR57	-2.66526	0.00494733	C/D box small nucleolar RNA (snoRNA)
C5_00680W_A	RMT2	orf19.920	-2.66701	1.14075e-90	Minor protein arginine methyltransferases (PRMT) involved in methylation of arginine residues
C3_06050C_A		orf19.7386	-2.67055	4.97321e-74	Ortholog(s) have mitochondrial ribosome binding activity and role in inner mitochondrial membrane organization, positive regulation of mitochondrial translation, protein insertion into mitochondrial inner membrane from matrix
CR_06630W_A		snR66	-2.67677	2.81069e-28	C/D box small nucleolar RNA (snoRNA)
C4_03440C_A	DOT4	orf19.3370	-2.67695	2.88239e-110	Protein similar to ubiquitin C-terminal hydrolase; localizes to cell surface of hyphal cells, but not yeast-form cells; repressed upon high-level peroxide; Hap43p-induced; rat catheter biofilm induced
C6_03200W_A		orf19.5607	-2.67732	3.90529e-93	Ortholog of C. dubliniensis CD36 : Cd36_63860, C. parapsilosis CDC317 : CPAR2_601140, C. auris B8441 : B9J08_000407 and Candida tenuis NRRL Y-1498 : CANTEDRAFT_92714
C3_01710C_A	PPT1	orf19.1673	-2.67745	1.18622e-81	Putative serine/threonine phosphatase; induced in high iron
C5_00030W_A		orf19.5698	-2.68133	1.36098e-107	Putative mitochondrial ribosomal protein of the large subunit; transcript is upregulated in clinical isolates from HIV+ patients with oral candidiasis; Spider biofilm repressed
C1_01530C_A		orf19.3341	-2.68323	1.42673e-93	Putative tRNA-Arg synthetase; essential; genes encoding ribosomal subunits, translation factors, and tRNA synthetases are downregulated upon phagocytosis by murine macrophage; downregulated by growth in the mouse cecum
C7_00950W_A	YML6	orf19.7019	-2.69104	2.474e-88	Putative mitochondrial ribosomal protein; induced upon adherence to polystyrene
C2_07800W_A		orf19.2201	-2.69159	4.53027e-34	Ortholog(s) have ribosome binding activity, role in mitochondrial respiratory chain complex III assembly, positive regulation of mitochondrial translation and Cbp3p-Cbp6 complex, mitochondrial ribosome localization
CR_06480C_A	RRN11	orf19.718	-2.69171	4.36871e-58	Putative RNA polymerase I subunit; rat catheter biofilm induced; Spider biofilm induced
C2_01740C_A		orf19.1485	-2.70507	1.33864e-74	Mitochondrial ribosomal protein of the large subunit; rat catheter biofilm induced
C6_03790C_A	HGT10	orf19.5753	-2.70805	2.42351e-74	Glycerol permease involved in glycerol uptake; member of the major facilitator superfamily; induced by osmotic stress, at low glucose in rich media, during cell wall regeneration; 12 membrane spans; Hap43p-induced gene
C1_07500C_A	LHP1	orf19.2795	-2.70845	2.32037e-66	Ortholog(s) have RNA binding, RNA strand annealing activity, tRNA binding activity, role in tRNA 3'-trailer cleavage, tRNA 3'-trailer cleavage, endonucleolytic, tRNA folding, tRNA processing and nucleolus, nucleoplasm, nucleus localization
C1_09560C_A		snR31a	-2.70862	7.16488e-09	H/ACA box small nucleolar RNA (snoRNA)
CR_01330W_A	CPA2	orf19.3221	-2.71217	7.02929e-76	Putative arginine-specific carbamoylphosphate synthetase; protein enriched in stationary phase yeast cultures; rat catheter biofilm induced; Spider biofilm induced
CR_07320C_A		orf19.6136	-2.72575	4.60999e-89	Ortholog of S. cerevisiae Mrpl4, a mitochondrial ribosomal protein of the large subunit; repressed by nitric oxide
C1_08970W_A		snR128	-2.73418	2.76144e-33	C/D box small nucleolar RNA (snoRNA)
C5_00260W_A		orf19.969	-2.73456	1.10645e-79	Ortholog(s) have ribose phosphate diphosphokinase activity and role in 5-phosphoribose 1-diphosphate biosynthetic process, cytokinesis, fungal-type cell wall organization
C5_01140C_A		orf19.1956	-2.75409	1.03713e-102	Ortholog(s) have role in reciprocal meiotic recombination and mitochondrial matrix, mitochondrion localization
C3_02180C_A		orf19.1626	-2.75441	9.07699e-77	Deoxyhypusine synthase; catalyzes formation of deoxyhypusine, the first step in hypusine biosynthesis; Spider biofilm repressed
C4_01500W_A		orf19.4634	-2.75936	1.3412e-84	Protein required for thiolation of uridine at wobble position of Gln, Lys, and Glu tRNAs; has a role in urmylation; S. cerevisiae ortholog has a role in invasive and pseudohyphal growth
C2_06390C_A	IMH3	orf19.18	-2.76282	5.32934e-88	Inosine monophosphate (IMP) dehydrogenase; enzyme of GMP biosynthesis; target of mycophenolic acid and mizoribine monophosphate; antigenic during infection; repressed in core stress response; snoRNA snR54 encoded within IMH3 intron
CR_01780W_A		orf19.2575	-2.76769	2.30786e-99	Putative S-adenosylmethionine-dependent methyltransferase; Hap43p-induced gene
C1_09490C_A	GUA1	orf19.4813	-2.77442	2.67551e-88	Putative GMP synthase, involved in the final step of guanine biosynthesis; soluble protein in hyphae; flucytosine induced; macrophage-downregulated protein abundance; protein level decreases in stationary phase cultures
C3_01520C_A		orf19.1697	-2.77712	7.85922e-61	Ortholog(s) have role in cytoplasmic translation, poly(A)+ mRNA export from nucleus and cytoplasm localization
C1_03650C_A	MRPL27	orf19.3064	-2.77731	3.65719e-59	Putative 60S ribosomal protein L27, mitochondrial precursor
C2_06410W_A		snR50	-2.78066	4.63995e-07	C/D box small nucleolar RNA (snoRNA)
C2_02030W_A	ARO3	orf19.1517	-2.78179	1.77055e-66	3-deoxy-D-arabinoheptulosonate-7-phosphate synthase; aromatic amino acid synthesis; GCN-regulated; feedback-inhibited by phe if expressed in S. cerevisiae; decreased in stationary phase; flow model biofilm repressed
C1_00590W_A	TUF1	orf19.6047	-2.78226	4.32915e-89	Translation elongation factor TU; macrophage/pseudohyphal-induced; repressed upon phagocytosis by murine macrophage; levels decrease in stationary phase cells; Spider biofilm repressed
C1_05630C_A		orf19.2489	-2.78236	5.24594e-106	Putative karyopherin beta; repressed by nitric oxide
C4_04100C_A	ECM1	orf19.5299	-2.78273	2.9128e-64	Putative pre-ribosomal factor; decreased mRNA abundance observed in cyr1 homozygous mutant hyphae; induced by heavy metal (cadmium) stress; Hog1p regulated
CR_02330C_A	KAR4	orf19.3736	-2.78857	8.47736e-66	Transcription factor; required for gene regulation in response to pheromones; ortholog of S. cerevisiae Kar4; role in karyogamy; opaque-specific, a-specific; induced by alpha factor
C2_05080C_A		orf19.3539	-2.79041	2.50623e-47	Predicted nucleolar S-adenosylmethionine-dependent rRNA methyltransferase; Spider biofilm induced
C3_06220C_A	OAC1	orf19.7411	-2.79142	2.68256e-92	Putative mitochondrial inner membrane transporter; rat catheter biofilm induced
C4_00880W_A		orf19.4705	-2.80001	3.80446e-115	Ortholog(s) have ATP binding, ATP:3'-cytidine-cytidine-tRNA adenylyltransferase activity, CTP:3'-cytidine-tRNA cytidylyltransferase activity, tRNA adenylyltransferase activity, tRNA binding activity
C5_01160C_A		snR69	-2.80234	2.30405e-12	C/D box small nucleolar RNA (snoRNA)
C1_11220C_A	TIM50	orf19.680	-2.81904	2.15198e-94	Predicted component of the Translocase of the Inner Mitochondrial membrane (TIM23 complex); involved in mitochondrial protein import; Spider biofilm repressed
C1_03350C_A	RLI1	orf19.3034	-2.8205	8.28583e-93	Member of RNase L inhibitor (RLI) subfamily of ABC family; predicted not to be a transporter; regulated by Sef1p, Sfu1p, and Hap43p
C1_11550W_A	GAR1	orf19.1164	-2.82554	4.48304e-83	Putative H/ACA snoRNP pseudouridylase complex protein; mutation confers hypersensitivity to tubercidin (7-deazaadenosine); macrophage/pseudohyphal-induced; Spider biofilm repressed
CR_03840C_A		orf19.4355	-2.8278	4.40662e-53	Ortholog of C. dubliniensis CD36 : Cd36_29080, C. parapsilosis CDC317 : CPAR2_202490, Candida tenuis NRRL Y-1498 : CANTEDRAFT_112323 and Debaryomyces hansenii CBS767 : DEHA2F19184g
C2_06970W_A	AAH1	orf19.2251	-2.84246	5.94879e-38	Adenine deaminase; purine salvage and nitrogen catabolism; colony morphology-related regulation by Ssn6; Hog1, CO2-induced; chlamydospore formation repressed in C. albicans and C. dubliniensis; rat catheter and F-12/CO2 biofilm induced
CR_02030C_A		orf19.2604	-2.84618	8.49266e-87	S. pombe ortholog SPAC2C4.06c is a predicted tRNA (cytosine-5-)-methyltransferase; Spider biofilm induced
C2_09920W_A		orf19.1360	-2.84722	4.39361e-31	Ortholog(s) have role in mitochondrial genome maintenance, mitochondrion organization
C3_04370C_A		orf19.5884	-2.86434	2.72126e-119	Putative nucleolar preribosomal-associated protein; decreased transcription is observed upon benomyl treatment or in an azole-resistant strain that overexpresses MDR1; Spider biofilm induced
C1_11070W_A	PET127	orf19.2309	-2.86582	8.74307e-105	Protein with a predicted role in 5'-end processing of mitochondrial RNAs; ortholog of S. cerevisiae Pet127; Hap43-induced; rat catheter and Spider biofilm induced
C2_05000C_A	MRPL10	orf19.3532	-2.86664	4.22413e-78	Putative mitochondrial large subunit ribosomal protein; colony morphology-related gene regulation by Ssn6
CR_10830C_A		orf19.7675	-2.87136	8.80155e-95	Mitochondrial ribosomal protein of the large subunit; Spider biofilm repressed
C5_04990W_A		orf19.3990	-2.8841	3.81911e-62	Ortholog(s) have DNA-directed 5'-3' RNA polymerase activity, RNA polymerase III activity and role in tRNA transcription by RNA polymerase III, transcription initiation from RNA polymerase III promoter
CR_10460W_A		snR13	-2.89658	7.36386e-38	C/D box small nucleolar RNA (snoRNA)
C2_10800W_A		snR47	-2.90104	1.70408e-34	C/D box small nucleolar RNA (snoRNA)
C2_07190C_A		orf19.2275	-2.91779	2.47753e-93	Putative mitochondrial ribosomal protein; predicted role in aerobic respiration; Spider biofilm repressed
C3_03800W_A	PTR22	orf19.6937	-2.9242	3.34733e-122	Oligopeptide transporter involved in uptake of di-/tripeptides; regulated by Stp2 and Stp3; transcript induced upon phagocytosis by macrophage; repressed by Rim101 at pH 8; flow model biofilm induced
CR_02420W_A		orf19.3724	-2.92751	3.43822e-69	Ortholog(s) have small ribosomal subunit rRNA binding activity
C5_05340W_A		orf19.4029	-2.92804	1.23843e-108	Ortholog(s) have unfolded protein binding activity, role in ribosomal large subunit assembly, ribosomal large subunit biogenesis and cytosol localization
C7_02120C_A		orf19.6503	-2.92862	5.37869e-79	Ortholog(s) have structural constituent of ribosome activity, role in mitochondrial translation and mitochondrial large ribosomal subunit localization
CR_01600C_A		orf19.2547	-2.92918	2.20506e-56	Has domain(s) with predicted RNA binding, ribonuclease activity
C2_03000C_A		orf19.5802	-2.93958	1.44587e-94	Ortholog(s) have transferase activity, role in maturation of SSU-rRNA and cytoplasm localization
C2_07030C_A		orf19.2259	-2.93999	8.77638e-99	Ortholog(s) have structural constituent of ribosome activity and mitochondrial large ribosomal subunit localization
C1_04600C_A		orf19.6853	-2.94173	5.0124e-117	Protein of unknown function; Spider biofilm repressed
C7_03400C_A		orf19.1335	-2.94359	3.77857e-120	Ortholog of S. cerevisiae Mtr4, an ATP-dependent 3'-5' RNA helicase of the DEAD-box family; Hap43-induced gene; Spider biofilm induced
C4_02850W_A		orf19.2711	-2.94697	8.03399e-115	Similar to S. cerevisiae Elp2, an Elongator complex subunit required for modification of wobble nucleosides in tRNA; repressed in core stress response
C3_00250C_A	TIM44	orf19.5444	-2.95356	1.85043e-96	Protein involved in transport across membranes; Spider biofilm repressed
C5_05250C_A		orf19.4018	-2.96353	1.19795e-59	Ortholog(s) have structural constituent of ribosome activity and mitochondrial small ribosomal subunit localization
C1_02820W_A	LYS2	orf19.2970	-2.96453	7.51976e-134	Heterodimeric alpha-aminoadipate reductase large subunit; lysine biosynthesis; predicted binding sites for AMP and alpha-aminoadipate; inhibited by lys or thialysine; regulated by Gcn2 and Gcn4; Spider biofilm induced, flow model repressed
C1_01600W_A	MRP20	orf19.3350	-2.96502	1.71822e-89	Component of mitochondrial ribosome; decreased expression in hyphae compared to yeast-form cells
C2_05620W_A	KTI11	orf19.6873.1	-2.968	2.11377e-11	Zn-ribbon protein; required for synthesis of diphthamide on translation factor eEF2; involved in modification of wobble nucleosides in tRNAs; rat catheter and Spider biofilm induced
C3_06060W_A	ELP3	orf19.7387	-2.96851	4.09394e-95	Predicted histone acetyltransferase; role in regulation of transcription, tRNA wobble uridine modification; Spider biofilm induced
CR_10010C_A	MSS51	orf19.7577	-2.97664	3.5993e-109	Putative mRNA maturation factor; fungal-specific (no human or murine homolog)
C3_06240C_A		orf19.7409.1	-2.97834	1.78377e-86	Ortholog(s) have structural constituent of ribosome activity and mitochondrial large ribosomal subunit localization
C4_03270W_A	RPF1	orf19.2667	-2.97905	3.24253e-112	Putative nucleolar protein with a predicted role in the assembly and export of the large ribosomal subunit; essential for growth; rat catheter and Spider biofilm induced
C3_04270C_A	CTP1	orf19.5870	-2.98638	9.86738e-83	Putative citrate transport protein; flucytosine induced; amphotericin B repressed, caspofungin repressed; Hap43p-induced gene
CR_02000C_A	HEM1	orf19.2601	-2.98777	4.89168e-113	Putative 5-aminolevulinate synthase; caspofungin repressed; induced by high iron, nitric oxide; regulated by Ssn6; Hap43-repressed; Spider biofilm induced
CR_07080W_A		orf19.1815	-2.98801	1.9047e-89	Ortholog of S. cerevisae/S. pombe Tif6; constituent of 66S pre-ribosomal particles; Spider biofilm induced
C5_02010C_A		orf19.3170	-2.99288	5.32068e-130	Ortholog(s) have role in RNA polymerase I assembly, RNA polymerase II core complex assembly, RNA polymerase III assembly, formation of translation preinitiation complex and cytoplasm localization
C2_03560C_A		orf19.863	-3.00038	5.81434e-128	Ortholog(s) have structural constituent of ribosome activity and mitochondrial large ribosomal subunit localization
C7_03270W_A		orf19.5126	-3.00571	5.5581e-135	Putative adhesin-like protein
C6_02900C_A		orf19.5566	-3.00685	9.9064e-84	Ortholog(s) have role in protein lipoylation and mitochondrion localization
C1_12440W_A		orf19.5220	-3.01018	1.24656e-51	Putative RNA exonuclease; induced in a ssr1 null mutant
CR_04580W_A		orf19.549	-3.01109	1.28307e-88	Ortholog(s) have structural constituent of ribosome activity and mitochondrial large ribosomal subunit localization
C1_08920W_A		orf19.4751	-3.01782	4.17147e-90	Ortholog(s) have structural constituent of ribosome activity and mitochondrial small ribosomal subunit localization
C4_02050W_A	HGH1	orf19.4587	-3.02664	4.82256e-91	Putative HMG1/2-related protein; transcript regulated by Mig1
C2_10740C_A		orf19.5356	-3.03845	4.12505e-113	Protein with a predicted role in cell wall integrity; repressed in core stress response
CR_07050C_A	URA2	orf19.2360	-3.04689	5.3358e-74	Putative bifunctional carbamoylphosphate synthetase-aspartate transcarbamylase; flucytosine induced; macrophage/pseudohyphal-induced; 5'-UTR intron; flow model biofilm repressed
C3_00560C_A	SOF1	orf19.5407	-3.06194	1.84805e-95	Putative protein with a predicted role in 40S ribosomal subunit biogenesis; rat catheter biofilm induced
CR_08940W_A		orf19.7291	-3.06265	4.00147e-66	Ortholog(s) have tRNA (adenine-N1-)-methyltransferase activity, role in tRNA methylation and nucleus, tRNA (m1A) methyltransferase complex localization
C2_10730W_A		orf19.5353	-3.0663	2.32701e-60	Ortholog of C. dubliniensis CD36 : Cd36_24630, C. parapsilosis CDC317 : CPAR2_407790, Candida tropicalis MYA-3404 : CTRG_02045, Candida albicans WO-1 : CAWG_06134 and Candida metapsilosis : CMET_2127
C4_00540C_A	NMD5	orf19.4188	-3.06714	1.50038e-124	Karyopherin; carrier protein involved in nuclear import of proteins; repressed in core stress response; Hap43-induced; Spider biofilm induced
C1_05640C_A	FAL1	orf19.2488	-3.07078	2.3076e-64	eIF4A subfamily of DEAD-box ATP-dependent RNA helicases; predicted nucleolar protein required for maturation of 18S rRNA; Spider biofilm induced
CR_01370C_A		orf19.2520	-3.07566	2.58883e-117	Ortholog(s) have structural constituent of ribosome activity and mitochondrial small ribosomal subunit localization
C4_02800W_A	RPC53	orf19.2715	-3.08068	2.63668e-116	Ortholog(s) have RNA polymerase III activity, role in tRNA transcription by RNA polymerase III and RNA polymerase III complex localization
CR_05790C_A	ACO2	orf19.6632	-3.08126	8.64497e-107	Putative aconitate hydratase 2; induced in high iron; regulated by Gcn4; repressed by amino acid starvation (3-AT); protein levels decrease in stationary phase yeast; flow model and Spider biofilm repressed
CR_03270W_A	VHT1	orf19.2397	-3.08903	8.35132e-107	Predicted membrane transporter, involved in biotin import; member of the anion:cation symporter (ACS) family, major facilitator superfamily (MFS); biotin-dependent transcription regulated by Vhr1p; amphotericin B, caspofungin repressed
C1_05110C_A	ARO4	orf19.4060	-3.09806	1.75082e-85	3-deoxy-D-arabinoheptulosonate-7-phosphate synthase; aromatic amino acid biosynthesis; GCN-regulated; feedback-inhibited by tyrosine if produced in S. cerevisiae Aro3p and Aro4p catalyze same reaction; protein decreases in stationary phase
C6_00330C_A	GNP1	orf19.1193	-3.09958	4.59783e-97	Similar to asparagine and glutamine permease; fluconazole, caspofungin induced; regulated by Nrg1, Mig1, Tup1, Gcn2, Gcn4, and alkaline regulated by Rim101; repressed during chlamydospore formation; rat catheter, flow model biofilm induced
C1_01680C_A		orf19.3357	-3.10404	3.64481e-65	Ortholog(s) have structural constituent of ribosome activity and mitochondrial small ribosomal subunit, mitochondrion localization
C3_00840C_A		orf19.6156	-3.10661	1.72217e-85	Ortholog of S. cerevisiae : AIM11, C. glabrata CBS138 : CAGL0I04928g, C. dubliniensis CD36 : Cd36_80770, C. parapsilosis CDC317 : CPAR2_102260 and C. auris B8441 : B9J08_002841
C7_04140C_A		orf19.7160	-3.11379	1.07503e-80	Ortholog(s) have unfolded protein binding activity
C2_02450C_A	UTP22	orf19.1569	-3.11515	3.0979e-140	Putative U3 snoRNP protein; Ssr1-induced; repressed by prostaglandins; heterozygous null mutant is resistant to parnafungin
CR_05620C_A	MTG2	orf19.6653	-3.11907	1.20791e-113	Putative Obg family GTPase member; peripheral protein of the mitochondrial inner membrane; associates with the large ribosomal subunit; required for mitochondrial translation; rat catheter biofilm repressed
C1_07800W_A	MTO1	orf19.5050	-3.13792	2.395e-118	Putative mitochondrial protein; rat catheter biofilm induced
C6_02370C_A		orf19.3480	-3.14407	2.94036e-82	Ortholog(s) have structural constituent of ribosome activity and mitochondrial small ribosomal subunit localization
C5_01710C_A		orf19.3204	-3.14627	7.27824e-63	Ortholog of C. dubliniensis CD36 : Cd36_51610, C. parapsilosis CDC317 : CPAR2_303630, C. auris B8441 : B9J08_001459 and Candida tenuis NRRL Y-1498 : CANTEDRAFT_135125
C6_02390W_A		snR58	-3.15559	3.12946e-25	C/D box small nucleolar RNA (snoRNA)
C2_05960C_A		orf19.5216	-3.16642	6.72602e-82	Ortholog of C. dubliniensis CD36 : Cd36_20380, C. parapsilosis CDC317 : CPAR2_209840, Candida tropicalis MYA-3404 : CTRG_01513 and Candida albicans WO-1 : CAWG_04340
C7_01600W_A		orf19.6565	-3.18019	1.26865e-118	Conserved mitochondrial inner membrane insertase; mediates insertion of mitochondrial- and nuclear-encoded proteins from the matrix into the inner membrane; Spider biofilm repressed
CR_02890C_A		orf19.2847	-3.1925	1.121e-141	Ortholog(s) have RNA polymerase III activity, role in tRNA transcription by RNA polymerase III and RNA polymerase III complex localization
C2_07680W_A		orf19.2214	-3.19435	3.0163e-94	Ortholog(s) have structural constituent of ribosome activity and mitochondrial large ribosomal subunit localization
C1_11880W_A		orf19.5279	-3.20471	1.90685e-88	Ortholog(s) have structural constituent of ribosome activity and role in cellular respiration, regulation of mitochondrial DNA metabolic process, response to oxidative stress
C4_06850C_A		orf19.3124	-3.20606	2.01247e-105	Ortholog(s) have mRNA binding, metalloaminopeptidase activity and role in negative regulation of gene expression, protein initiator methionine removal involved in protein maturation
C3_07600W_A		orf19.6730	-3.22226	5.62475e-81	Ortholog of S. cerevisiae : YCR016W, C. glabrata CBS138 : CAGL0L07832g, C. dubliniensis CD36 : Cd36_87480, C. parapsilosis CDC317 : CPAR2_808240 and C. auris B8441 : B9J08_001753
CR_03940W_A		orf19.475	-3.22262	6.60976e-115	Putative rRNA processing protein; rat catheter biofilm induced
C1_07910C_A	MRPL3	orf19.5064	-3.23243	1.64392e-123	Ribosomal protein of the large subunit, mitochondrial; repressed in core stress response; protein present in exponential and stationary growth phase yeast cultures
C4_00660W_A		orf19.4176	-3.24427	6.15678e-94	Ortholog(s) have structural constituent of ribosome activity and mitochondrial small ribosomal subunit localization
C5_00820W_A		orf19.585	-3.25482	2.04445e-147	Ortholog(s) have structural constituent of ribosome activity and mitochondrial large ribosomal subunit localization
CR_03550W_A	NCS2	orf19.4399	-3.26459	1.03889e-123	Putative cytosolic thiouridylase subunit; Spider biofilm induced
CR_04010C_A	MRPL40	orf19.484	-3.2728	7.09228e-107	Putative mitochondrial ribosomal protein; Spider biofilm repressed
C1_07960W_A		orf19.5067	-3.28417	1.57297e-78	Predicted nuclear exosome-associated nucleic acid binding protein; rat catheter and Spider biofilm induced
C7_03790W_A	MRP7	orf19.7203	-3.28705	8.66872e-140	Mitochondrial ribosomal protein of the large subunit; rat catheter biofilm induced
C5_01060C_A	BUD23	orf19.1966	-3.29048	2.90151e-117	Putative methyltransferase; Hap43-induced; repressed by prostaglandins
CR_10470C_A		orf19.7624	-3.29195	4.35027e-118	Ortholog(s) have role in maturation of SSU-rRNA from tricistronic rRNA transcript (SSU-rRNA, 5.8S rRNA, LSU-rRNA), rRNA processing and nucleolus, small-subunit processome localization
C4_05020W_A	IMG2	orf19.3777	-3.29549	9.29372e-91	Mitochondrial ribosomal protein of the large subunit; rat catheter biofilm induced
C1_04880C_A	MRPL37	orf19.755	-3.30088	6.17355e-87	Putative mitochondrial large subunit ribosomal protein; shows colony morphology-related gene regulation by Ssn6p
C7_01020C_A		orf19.7012	-3.30347	2.23878e-75	Ortholog(s) have structural constituent of ribosome activity and mitochondrial small ribosomal subunit localization
CR_09950C_A	SIK1	orf19.7569	-3.31217	8.21923e-84	Putative U3 snoRNP protein; Hap43p-induced gene; physically interacts with TAP-tagged Nop1p
C2_08000C_A	KRE30	orf19.2183	-3.32871	1.51435e-148	YEF3-subfamily ABC family protein; predicted not to be a transporter; repressed in core stress response; mutation confers hypersensitivity to amphotericin B
C3_00340W_A		orf19.5433	-3.33026	2.29038e-66	Ortholog(s) have protein folding chaperone activity, role in mitochondrial respiratory chain complex III assembly and mitochondrial matrix, mitochondrion localization
C1_13060C_A		orf19.4932	-3.34307	3.40075e-164	Ortholog(s) have role in mitochondrial translation and mitochondrion localization
C6_02380W_A		orf19.3481	-3.34398	2.56206e-148	Putative mitochondrial ATP-dependent RNA helicase of the DEAD-box family, transcription is activated in the presence of elevated CO2
C1_05210C_A		orf19.445	-3.35503	8.42897e-149	Protein of unknown function; repressed by prostaglandins
C5_04530W_A		orf19.3938	-3.35868	3.21595e-101	Putative mitochondrial ribosomal protein of the small subunit; mutation confers hypersensitivity to 5-fluorocytosine (5-FC), 5-fluorouracil (5-FU), and tubercidin (7-deazaadenosine)
C6_03730C_A		orf19.5747	-3.35933	2.70703e-129	Ortholog(s) have structural constituent of ribosome activity and mitochondrial small ribosomal subunit localization
CR_07030C_A		orf19.2362	-3.36982	3.90891e-101	Putative 90S preribosome component; Hap43p-induced gene; possibly an essential gene, disruptants not obtained by UAU1 method
C1_07000W_A	MEF2	orf19.6208	-3.38223	2.53985e-142	Putative mitochondrial translation elongation factor; caspofungin induced
CR_08100C_A	RIO2	orf19.6369	-3.38503	1.34796e-170	Putative serine kinase with a predicted role in the processing of the 20S pre-rRNA into mature 18S rRNA; null mutants are hypersensitive to caspofungin
C2_04350C_A	SUV3	orf19.4519	-3.38805	3.45444e-149	RNA helicase; with exonuclease Msu1p forms a two-component complex (mtEXO) responsible for mitochondrial RNA degradation; required for chlamydospore formation, embedded hyphal growth, respiratory growth, alkaline-induced morphogenesis
C2_02510W_A	PRS1	orf19.1575	-3.41572	1.7458e-161	Phosphoribosylpyrophosphate synthetase; enzyme of purine, pyrimidine, histidine, and tryptophan biosynthesis; essential; flucytosine induced; macrophage/pseudohyphal-induced
CR_03360W_A		orf19.2386	-3.41915	2.44343e-112	Ortholog(s) have role in endonucleolytic cleavage in 5'-ETS of tricistronic rRNA transcript (SSU-rRNA, 5.8S rRNA and LSU-rRNA), more
C1_04710C_A		orf19.773	-3.42754	2.3847e-77	Protein similar to S. cerevisiae Rsa3 predicted nucleolar protein involved in maturation of pre-60S ribosomal particles; rat catheter and Spider biofilm induced
C2_02740C_A	HPT1	orf19.5832	-3.45114	1.38554e-142	Putative hypoxanthine-guanine phosphoribosyltransferase; protein abundance affected by URA3 expression in the CAI4 strain background; protein level decreases in stationary phase; Spider biofilm induced
C4_00970C_A	MDN1	orf19.4697	-3.4533	2.76265e-113	Putative midasin, a very large dynein-related AAA-type ATPase; induced during the mating process
CR_02530W_A	DBP2	orf19.171	-3.48284	9.21685e-191	Putative DEAD-box family ATP-dependent RNA helicase; flucytosine induced; repressed in core stress response
C1_00990C_A	NMA111	orf19.3288	-3.48631	7.299e-191	Putative serine protease and general molecular chaperone; macrophage-induced gene; repressed in core stress response; merged with orf19.3288.1 in Assembly 21
C5_03250W_A	RMS1	orf19.2654	-3.49089	2.1324e-159	Putative lysine methyltransferase; Hap43-induced; protein induced during mating; possibly essential, disruptants not obtained by UAU1 method; rat catheter and Spider biofilm induced
CR_07390C_A	MRPL8	orf19.6129	-3.49133	1.24254e-89	Mitochondrial 60S ribosomal protein subunit; Hap43p-repressed gene
C2_08670C_A	UTP15	orf19.3609	-3.49697	2.57284e-151	Small subunit (SSU) processome component; mutation confers resistance to 5-fluorocytosine (5-FC); physically interacts with TAP-tagged Nop1p
C2_05420C_A		snR63	-3.49908	6.28251e-26	C/D box small nucleolar RNA (snoRNA)
C2_09900C_A	TIM23	orf19.1361	-3.50924	4.69039e-97	Protein involved in mitochondrial matrix protein import
CR_04750W_A		orf19.6316.4	-3.51278	1.33821e-76	Protein of unknown function; Hap43-induced; rat catheter and Spider biofilm induced
C4_06120W_A	GDH3	orf19.4716	-3.52263	1.53761e-124	NADP-glutamate dehydrogenase; Nrg1, Plc1 regulated; hypha, hypoxia, Efg1-repressed; Rim101-induced at pH 8; GlcNAc, ciclopirox, ketoconazole induced; exp and stationary phase protein; Spider biofilm repressed; rat catheter biofilm induced
C2_05600W_A		snR56	-3.52277	4.55646e-13	C/D box small nucleolar RNA (snoRNA)
C1_07950C_A		orf19.5066	-3.52957	3.03066e-54	Putative pre-60S pre-ribosomal particle subunit; essential gene; S. cerevisiae ortholog RRP17 is essential; Hap43p-induced; rat catheter biofilm induced
C5_05280C_A	SDH4	orf19.4022	-3.536	3.65146e-88	Succinate dehydrogenase, membrane subunit; induced in high iron
CR_00800C_A	PWP2	orf19.3276	-3.53614	1.67972e-182	Putative 90S pre-ribosomal component; repressed in core stress response; repressed by prostaglandins; physically interacts with TAP-tagged Nop1; Hap43-induced
C2_05270W_A		orf19.3556	-3.53872	9.03408e-149	Transportin or cytosolic karyopherin beta; Spider biofilm induced
C2_05340C_A	RPC40	orf19.3564	-3.56522	3.38925e-114	Putative RNA polymerase; protein level decreases in stationary phase cultures; Hap43p-induced gene
C1_13370W_A		orf19.4963	-3.5707	1.11228e-146	Ortholog(s) have protein carrier activity, unfolded protein binding activity, role in ribosomal large subunit biogenesis and cytoplasm, nucleus localization
C3_04380C_A		orf19.5885	-3.574	1.99611e-114	Putative U3 snoRNP protein; flucytosine induced
C2_08480W_A	RRP8	orf19.3630	-3.57653	3.48645e-135	Ribosomal protein; Hap43-induced; F-12/CO2 early biofilm and rat catheter biofilm induced
C1_01030W_A	HMT1	orf19.3291	-3.57979	1.56296e-103	Major type I protein arginine methyltransferase (PRMT); involved in asymmetric dimethylation of arginine residues; involved in nuclear export of Npl3p; Spider biofilm repressed
C3_00370C_A	BUD21	orf19.5430	-3.6143	1.80785e-133	Small-subunit processome component; repressed by prostaglandins
C2_09890W_A	SMM1	orf19.1362	-3.62576	2.45822e-118	Putative dihydrouridine synthase; Hap43-induced gene; rat catheter biofilm induced; Spider biofilm induced
C2_05300C_A		orf19.3559	-3.63511	8.59261e-128	S. cerevisiae ortholog Mrps35p is a structural constituent of ribosome and localizes to mitochondrial small ribosomal subunit; the snoRNA CD39 is encoded within the MRPS35 intron
CR_03650W_A	SGD1	orf19.4363	-3.6718	3.08301e-205	Predicted small ribosomal subunit biogenesis protein; repressed in core stress response; transcript increases in populations of cells exposed to fluconazole over multiple generations; Spider biofilm induced
CR_03380W_A	MTG1	orf19.2384	-3.6797	3.85591e-122	Putative mitochondrial GTPase; likely essential for respiratory competence and in large ribosomal subunit assembly; mitochondrial translation; Spider biofilm induced
C2_09500W_A		orf19.1404	-3.69727	5.40226e-131	Predicted tRNA dihydrouridine synthase; Spider biofilm induced
C1_10880W_A		orf19.2330	-3.7038	3.57026e-175	Putative U3 snoRNA-associated protein; Hap43-induced; transposon mutation affects filamentous growth; repressed by prostaglandins
C1_11380W_A	NEP1	orf19.665	-3.71337	1.42144e-109	Ortholog(s) have rRNA (pseudouridine) methyltransferase activity
C2_04460W_A	LYS22	orf19.4506	-3.71354	1.16803e-104	Homocitrate synthase, minor isoform; repressed by nitric oxide and by hypoxia; protein level decreases in stationary phase cultures; induced by ketoconazole, Spider biofilm induced; flow model biofilm repressed
C7_00160C_A		orf19.7107	-3.73069	1.05217e-153	Ortholog(s) have role in ribosomal large subunit biogenesis and cytoplasm, nucleus localization
C2_03950W_A		orf19.828	-3.7371	3.23888e-142	Putative ribosomal protein, large subunit, mitochondrial precursor; repressed by prostaglandins; Spider biofilm repressed
C1_00640C_A	RPO41	orf19.6041	-3.75386	1.03711e-133	Putative mitochondrial RNA polymerase; repressed in core stress response; Spider biofilm induced
C4_00520W_A	PAM18	orf19.4190	-3.75445	2.26106e-129	Predicted component of the presequence translocase-associated import motor (PAM complex) involved in protein import into mitochondrial matrix; rat catheter biofilm induced
C4_02640C_A	SEN2	orf19.2735	-3.75654	1.54338e-70	Putative tRNA splicing endonuclease subunit; mutation confers hypersensitivity to toxic ergosterol analog and to amphotericin B; 5'-UTR intron; Hap43-induced; Spider biofilm induced
C1_05050C_A	RRP6	orf19.58	-3.76605	7.05608e-152	Putative nuclear exosome exonuclease component; Hap43p-induced gene; mutation confers hypersensitivity to 5-fluorocytosine (5-FC), 5-fluorouracil (5-FU), and tubercidin (7-deazaadenosine)
C3_01850W_A		orf19.1662	-3.77333	5.68142e-145	Ortholog(s) have structural constituent of ribosome activity and mitochondrial small ribosomal subunit localization
C5_04570C_A	URA7	orf19.3941	-3.77459	2.24957e-206	CTP synthase 1; flucytosine induced; protein present in exponential and stationary growth phase yeast cultures
C1_12680W_A		orf19.6355	-3.78692	4.83718e-110	Ortholog(s) have unfolded protein binding activity, role in ribosome biogenesis and nucleolus localization
CR_09730C_A	SSF1	orf19.6589	-3.7906	8.4203e-158	Protein involved in ribosome biogenesis; ortholog of S. cerevisiae Ssf1; Hap43-induced; rat catheter and Spider biofilm induced
CR_08500W_A		orf19.6418	-3.79223	5.76859e-151	Ortholog(s) have unfolded protein binding activity and role in protein import into nucleus, ribosomal large subunit biogenesis
C1_04130W_A	ERB1	orf19.1047	-3.79737	3.49985e-184	Protein with a predicted role in ribosomal large subunit biogenesis; mutation confers hypersensitivity to 5-fluorocytosine (5-FC), 5-fluorouracil (5-FU), and tubercidin (7-deazaadenosine); hyphal, macrophage repressed
C6_03700W_A	ALS1	orf19.5741	-3.79946	2.1184e-134	Cell-surface adhesin; adhesion, virulence, immunoprotective roles; band at hyphal base; Rfg1, Ssk1, Spider biofilm induced; flow model biofilm repressed; CAI-4 strain background effects; promoter bound Bcr1, Tec1, Efg1, Ndt80, and Brg1
C1_01160C_A		orf19.3304	-3.80785	6.79503e-103	Exosome non-catalytic core component; involved in 3'-5' RNA processing and degradation in the nucleus and cytoplasm; Spider biofilm induced
C4_05540W_A	HOM3	orf19.1235	-3.81412	3.54119e-228	Putative L-aspartate 4-P-transferase; fungal-specific (no human or murine homolog); regulated by Gcn2 and Gcn4; early-stage flow model biofilm induced
C3_07400W_A		orf19.6751	-3.81641	2.66781e-140	Ortholog(s) have tRNA (cytosine-2'-O-)-methyltransferase activity, tRNA (guanosine-2'-O-)-methyltransferase activity, tRNA 2'-O-methyltransferase activity
C2_01070W_A		orf19.2017	-3.82375	4.83016e-122	Ortholog(s) have RNA polymerase I activity and role in nucleolar large rRNA transcription by RNA polymerase I, transcription by RNA polymerase I, transcription elongation from RNA polymerase I promoter
CR_02980C_A	SRP40	orf19.2859	-3.82387	3.56091e-221	Putative chaperone of small nucleolar ribonucleoprotein particles; macrophage/pseudohyphal-induced; rat catheter biofilm induced
C5_02790C_A	GAP1	orf19.4304	-3.8298	1.58373e-103	Amino acid permease; antigenic in human/mouse; 10-12 transmembrane regions; regulated by nitrogen source; alkaline, GlcNAc, phagocytosis induced; WT virulence in mice; Spider and flow model biofilm induced
C1_10620W_A		orf19.1833	-3.83348	2.09115e-118	Ortholog(s) have pseudouridine synthase activity
CR_04160C_A		orf19.500	-3.85089	5.12048e-115	Ortholog(s) have tRNA (adenine-N1-)-methyltransferase activity, role in tRNA methylation and nucleus, tRNA (m1A) methyltransferase complex localization
CR_01410C_A		orf19.2527	-3.85362	4.78738e-145	Putative protein of unknown function; Hap43-induced; required for normal biofilm growth; F-12/CO2 early biofilm induced
CR_10690W_A	POP3	orf19.7657	-3.85418	2.17342e-80	Putative RNase MRP and nuclear RNase P component; decreased repressed by prostaglandins; Spider biofilm induced
C4_05430C_A	GAP5	orf19.1799	-3.86953	4.4236e-149	General amino acid permease; fungal-specific (no human or murine homolog)
CR_00680W_A	BUD22	orf19.3287	-3.87208	5.08295e-167	Protein with a predicted role in 18S rRNA maturation and small ribosomal subunit biogenesis; repressed in core stress response; repressed by prostaglandins
C2_00170C_A	HMA1	orf19.2115	-3.88592	1.29706e-144	Putative molybdopterin-converting factor; fungal-specific (no human or murine homolog)
C1_08870C_A	JIP5	orf19.4746	-3.90403	2.84076e-163	Ortholog of S. cerevisiae Jip5; predicted role in biogenesis of the large ribosomal subunit; repressed in core stress response; Hap43-induced gene
C3_07750W_A	UTP9	orf19.6710	-3.90992	1.24211e-179	Small-subunit processome protein; Ssr1-induced; repressed by prostaglandins; physically interacts with TAP-tagged Nop1
C5_01480W_A	FYV5	orf19.4143	-3.91624	1.09157e-114	Protein with a predicted role maturation of 18S rRNA; rat catheter biofilm induced
C1_08520C_A		orf19.397	-3.92325	2.21806e-142	Ortholog(s) have structural constituent of ribosome activity and mitochondrial large ribosomal subunit localization
C1_12280C_A		orf19.5235	-3.92789	1.52303e-160	Putative mitochondrial ribosomal protein of the large subunit; Hap43-induced; mutants are viable; protein level decreases in stationary phase
C1_10950C_A		orf19.2320	-3.93882	6.40162e-152	Putative serine/threonine-protein kinase; possibly an essential gene, disruptants not obtained by UAU1 method
C5_01700W_A		orf19.3205	-3.94261	5.75104e-114	Mitochondrial ribosomal protein of the large subunit; rat catheter biofilm induced
C6_01040C_A		orf19.107	-3.94411	1.72202e-209	DEAH-box ATP-dependent RNA helicase, required for 18S rRNA synthesis; rat catheter biofilm induced
C7_02340C_A		orf19.6477	-3.94868	9.20811e-136	Ortholog(s) have tRNA (guanine-N7-)-methyltransferase activity, role in tRNA (guanine-N7)-methylation and cytosol, nucleus, tRNA (m7G46) methyltransferase complex localization
C2_09660W_A		orf19.1388	-3.95527	7.89151e-154	Putative 66S pre-ribosomal particle component; Hap43-induced; F-12/CO2 early biofilm induced
C1_00160C_A		orf19.6090	-3.96497	4.94831e-126	Putative nucleolar protein with a predicted role in pre-rRNA processing and ribosome biogenesis; repressed by nitric oxide; required for flow model biofilm formation; Spider biofilm repressed
C3_04510W_A		orf19.5905	-3.97958	8.20317e-136	Protein of unknown function; Hap43-induced; F-12/CO2 early biofilm induced
C1_03790C_A		orf19.1030	-3.99899	9.30168e-139	Putative peptidyl-prolyl cis-trans isomerase
C1_09710C_A		orf19.4835	-4.01029	7.65482e-196	Ortholog(s) have role in endonucleolytic cleavage in 5'-ETS of tricistronic rRNA transcript (SSU-rRNA, 5.8S rRNA and LSU-rRNA), more
C4_04810C_A		orf19.3798	-4.02262	2.76222e-129	Ortholog(s) have tRNA (guanine-N7-)-methyltransferase activity, role in tRNA (guanine-N7)-methylation and tRNA (m7G46) methyltransferase complex localization
C5_01150C_A		snR189c	-4.02786	1.15814e-06	H/ACA box small nucleolar RNA (snoRNA)
C1_02450C_A		orf19.2934	-4.036	9.03501e-175	Similar to S. cerevisiae Bud20; predicted role in cellular bud site selection; rat catheter and Spider biofilm induced
C1_03060C_A	TSR2	orf19.2998	-4.0509	8.34443e-166	Protein with a predicted role in pre-rRNA processing; repressed by prostaglandins
CR_01950W_A		orf19.2594	-4.06334	2.96808e-172	Ortholog(s) have RNA polymerase I activity and role in nucleolar large rRNA transcription by RNA polymerase I, transcription by RNA polymerase I, transcription initiation from RNA polymerase I promoter
CR_06720W_A	NMD3	orf19.706	-4.06985	6.54028e-249	Putative nonsense-mediated mRNA decay protein; repressed in core stress response; repressed by prostaglandins
C3_07800C_A		orf19.6175	-4.08374	6.72537e-139	Putative 35S rRNA processing protein; Hap43-induced; repressed by prostaglandins; Spider biofilm induced
CR_09370W_A	ELF1	orf19.7332	-4.10194	8.00603e-165	Putative mRNA export protein; Walker A and B (ATP/GTP binding) motifs; required for wild-type morphology, growth; expressed in hyphal, pseudohyphal, and yeast form; Hap43-induced; Spider and flow model biofilm induced
CR_07950W_A	IMP4	orf19.603	-4.10272	2.15595e-153	Putative SSU processome component; Hap43-induced; repressed by prostaglandins; Spider biofilm induced
CR_00900W_A	TRM1	orf19.3265	-4.10448	1.12212e-182	Putative N2,N2-dimethylguanine tRNA methyltransferase; induced upon adherence to polystyrene
C6_02770W_A	MRT4	orf19.5550	-4.14908	6.29552e-145	Putative mRNA turnover protein; Hap43-induced; mutation confers hypersensitivity to tubercidin (7-deazaadenosine); rat catheter biofilm induced
CR_06120W_A	RPL7	orf19.3867	-4.15509	3.78291e-142	Ribosomal protein L7; repressed upon phagocytosis by murine macrophages; Hap43-induced; rat catheter and Spider biofilm induced
C5_04750C_A	HAS1	orf19.3962	-4.15582	5.74413e-123	Functional homolog of S. cerevisiae Has1p, which is a nucleolar protein of the DEAD-box ATP-dependent RNA helicase family that is involved in biogenesis of the ribosome, particularly the small (40S) subunit; caspofungin-downregulated
C1_07790C_A		orf19.5049	-4.15596	9.11711e-100	Putative U3-containing 90S preribosome processome complex subunit; Hap43-induced gene; rat catheter and Spider biofilm induced; F-12/CO2 early biofilm induced
C2_10090C_A		orf19.1772	-4.15674	1.12824e-169	Ortholog of S. cerevisiae : MRX1, C. glabrata CBS138 : CAGL0J03278g, C. dubliniensis CD36 : Cd36_24130, C. parapsilosis CDC317 : CPAR2_407430 and C. auris B8441 : B9J08_003802
CR_10410C_A		orf19.7618	-4.16925	3.58043e-216	Putative nucleolar protein with a predicted role in pre-18S rRNA processing; Plc1p-regulated; Spider biofilm induced
C2_05840W_A		orf19.5207	-4.17073	8.73955e-109	Predicted diphthamide biosynthesis protein; Spider biofilm induced
C4_02650C_A		snR79	-4.18233	2.39207e-05	C/D box small nucleolar RNA (snoRNA)
C6_00370C_A	NOP5	orf19.1199	-4.18835	1.37668e-123	Ortholog of S. cerevisiae Nop58; involved in pre-rRNA process; Tn mutation affects filamentous growth; macrophage/pseudohyphal-induced; physically interacts with TAP-tagged Nop1; Spider biofilm repressed
CR_03570C_A	YVH1	orf19.4401	-4.20577	5.52659e-148	Putative dual specificity phosphatase (phosphoserine/threonine and phosphotyrosine phosphatase); required for wild-type growth rate and for wild-type virulence in mouse model of systemic infection; Hap43p-induced gene
C6_02350C_A		orf19.3477	-4.21951	5.376e-221	Putative pseudouridine synthase; predicted role in snRNA pseudouridine synthesis, tRNA pseudouridine synthesis; Spider biofilm induced
C5_01360W_A	CFL4	orf19.1932	-4.22459	3.39902e-203	C-terminus similar to ferric reductases; induced in low iron; Sfu1-repressed; ciclopirox olamine induced; colony morphology-related gene regulation by Ssn6; Hap43-repressed; Sef1-regulated
C2_10270W_A	PUS7	orf19.1753	-4.22895	2.09248e-173	Pseudouridine synthase; catalyzes pseudouridylation in U2 snRNA, 5S rRNA, cytoplasmic tRNAs and in pre-tRNA(Tyr); F-12/CO2 early biofilm induced
C2_07450C_A	RCL1	orf19.1886	-4.23426	4.12646e-134	Putative U3-containing 90S preribosome processome complex subunit; Hap43-induced; essential; S. cerevisiae ortholog is essential; represses in core stress response;
C4_06720W_A	NOP1	orf19.3138	-4.2582	1.08537e-180	Nucleolar protein; flucytosine induced; Hap43-induced; Spider biofilm repressed
CR_00460C_A		orf19.7488	-4.2819	3.17685e-124	Component of the SSU processome; predicted role in pre-18S rRNA processing; Spider biofilm induced
C2_00410C_A		orf19.2090	-4.28665	1.64852e-268	Ortholog of S. cerevisiae Ecm16, an essential DEAH-box ATP-dependent RNA helicase specific to the U3 snoRNP required for 18S rRNA synthesis; Hap43-induced; Spider biofilm induced
CR_02520W_A	RPC19	orf19.172	-4.29371	3.41936e-149	Putative RNA polymerases I and III subunit AC19; Hap43-induced; rat catheter biofilm induced
C2_00030W_A	RRN3	orf19.1923	-4.29768	7.16214e-236	Protein with a predicted role in recruitment of RNA polymerase I to rDNA; caspofungin induced; flucytosine repressed; repressed in core stress response; repressed by prostaglandins
C1_14080W_A		orf19.7215	-4.33004	1.70696e-212	Nucleolar protein; component of the small subunit processome containing the U3 snoRNA; involved in pre-18S rRNA processing; flow model biofilm repressed
C1_11000C_A		orf19.2314	-4.33061	1.03669e-119	Protein with a role in nucleolar integrity and processing of pre-rRNA; mutation confers hypersensitivity to 5-fluorocytosine (5-FC), 5-fluorouracil (5-FU), and tubercidin (7-deazaadenosine); Hap43-induced; Spider biofilm induced
CR_05630W_A	DBP8	orf19.6652	-4.34327	7.86802e-229	Protein similar to S. cerevisiae Dbp8p, an ATP-dependent helicase involved in rRNA processing; oxidative stress-repressed via Cap1p; flucytosine repressed; likely to be essential for growth, based on insertional mutagenesis
C1_01380C_A	TRM2	orf19.3327	-4.35606	1.43304e-232	Putative tRNA methyltransferase; repressed by prostaglandins; Spider biofilm induced
CR_04240C_A		orf19.512	-4.36812	8.05966e-187	Ortholog of S. cerevisiae Kre33; essential; S. cerevisiae ortholog is essential and is required for biogenesis of the small ribosomal subunit
C2_00070C_A	MPP10	orf19.1915	-4.37055	1.66241e-262	Putative SSU processome and 90S preribosome component; repressed in core stress response; repressed by prostaglandins
C1_02190W_A	ABP140	orf19.3676	-4.3771	3.3479e-223	Ortholog of S. cerevisiae actin-binding protein Abp140; Hap43-induced; F-12/CO2 early biofilm induced
C5_01600C_A	SPB4	orf19.6298	-4.38597	5.29258e-176	Putative ATP-dependent RNA helicase; flucytosine repressed; Spider biofilm induced
C2_07340W_A	NOC4	orf19.1902	-4.40238	1.99798e-258	Putative nucleolar protein; Hap43-induced; mutation confers resistance to 5-fluorocytosine (5-FC), 5-fluorouracil (5-FU), and tubercidin (7-deazaadenosine); Spider biofilm induced
C1_08810C_A	MSS116	orf19.4739	-4.4207	3.0906e-258	Putative DEAD-box protein; required for efficient splicing of mitochondrial Group I and II introns; Hap43-induced; rat catheter biofilm induced
C1_13820C_A		orf19.5020	-4.42645	2.99301e-132	Protein of unknown function; Hap43-induced; Spider biofilm induced
C6_03210C_A		orf19.5608	-4.42837	3.29174e-111	RNA polymerase III subunit; Spider biofilm induced
C6_02230W_A		orf19.3463	-4.4475	1.89641e-291	Putative GTPase; role in 60S ribosomal subunit biogenesis; Spider biofilm induced
C4_01450W_A	PWP1	orf19.4640	-4.45834	4.05145e-147	Putative rRNA processing protein; Hap43-induced; repressed in core stress response
C1_11410C_A		orf19.8278	-4.46379	1.40793e-20	Predicted ORF from original SGTC Assembly 19 annotation, removed from the reduced ORF set by the SGTC; subsequently reinstated in Assembly 21 based on comparative genome analysis
C2_08180C_A		orf19.2167	-4.48581	7.80412e-207	Ortholog(s) have role in ribosomal large subunit biogenesis, ribosomal small subunit biogenesis and nucleolus localization
C4_07150W_A		orf19.3088	-4.49803	1.03676e-97	bZIP transcription factor; possibly transcriptionally regulated upon hyphal formation; Hap43; F-12/CO2 early biofilm induced; Spider biofilm induced
C1_10260C_A	RPA34	orf19.4896	-4.5418	1.30637e-139	Putative RNA polymerase I subunit; rat catheter biofilm induced
CR_04170W_A		orf19.501	-4.55174	4.43453e-148	Ortholog(s) have rRNA (cytosine-C5-)-methyltransferase activity
C3_02020W_A		orf19.1646	-4.55734	2.02919e-218	Ortholog(s) have rRNA primary transcript binding activity
C3_07300W_A	NOP13	orf19.6766	-4.5582	1.66557e-251	Ortholog of S. cerevisiae Nop13; a nucleolar protein found in preribosomal complexes; Hap43-induced gene; rat catheter biofilm induced
C2_05230C_A	RPF2	orf19.3553	-4.56324	1.10781e-110	Putative pre-rRNA processing protein; Hap43p-induced gene; mutation confers hypersensitivity to 5-fluorocytosine (5-FC), 5-fluorouracil (5-FU), and tubercidin (7-deazaadenosine)
C5_01610W_A		orf19.6297	-4.56418	6.3536e-207	Ortholog(s) have pseudouridine synthase activity, role in mRNA pseudouridine synthesis, tRNA pseudouridine synthesis and cytoplasm, nucleus localization
C7_01200C_A	DBP7	orf19.6902	-4.57356	2.70526e-303	Putative ATP-dependent DEAD-box RNA helicase; Hap43-induced; rat catheter biofilm induced
C4_05230C_A		orf19.6862	-4.57435	1.08413e-253	Hap43-induced gene; mutation confers hypersensitivity to 5-fluorocytosine (5-FC), 5-fluorouracil (5-FU), and tubercidin (7-deazaadenosine)
CR_01710W_A		orf19.2564	-4.57558	1.63047e-108	Putative nucleolar protein; implicated in ribosome biogenesis; rat catheter biofilm repressed
C3_01560W_A		orf19.1687	-4.59275	3.35655e-249	Ortholog of S. cerevisiae Prp43, an RNA helicase in the DEAH-box family that functions in both RNA polymerase I and polymerase II transcript metabolism; Hap43-induced gene
C2_02540W_A		orf19.1578	-4.61565	7.21796e-121	Ortholog of S. cereviaie Rrp5, an RNA binding protein involved in synthesis of 18S and 5.8S rRNAs; Hap43-induced gene
C4_03030C_A	NAN1	orf19.2688	-4.61605	1.58122e-268	Putative U3 snoRNP protein; Hap43p-induced gene; physically interacts with TAP-tagged Nop1p
C4_02260C_A		orf19.4563	-4.6291	3.05648e-175	Protein of unknown function; repressed by prostaglandins; Hap43-induced, Spider biofilm induced
C3_04560W_A	MAK21	orf19.5912	-4.63182	8.94685e-210	Putative 66S pre-ribosomal particle subunit; mutation confers hypersensitivity to tubercidin (7-deazaadenosine)
C4_00810C_A		orf19.4160	-4.64088	2.45533e-12	Ortholog(s) have N(6)-L-threonylcarbamoyladenine synthase activity and role in mitochondrial tRNA threonylcarbamoyladenosine modification, tRNA threonylcarbamoyladenosine modification
C4_04820C_A		orf19.3797	-4.64393	1.26067e-236	Ortholog(s) have structural constituent of ribosome activity and mitochondrial large ribosomal subunit localization
C5_00310C_A		orf19.962	-4.69588	1.1387e-138	Protein with a fungal RNA polymerase I subunit RPA14 domain; proposed to play a role in the recruitment of pol I to the promoter; Hap43-induced gene
C3_00330W_A	UTP8	orf19.5436	-4.72102	8.20929e-264	Essential nucleolar protein; involved in tRNA export from the nucleus and ribosomal small subunit biogenesis; physically interacts with TAP-tagged Nop1; Spider biofilm induced
C7_00570W_A	RPA135	orf19.7062	-4.72762	1.92797e-146	Putative RNA polymerase I subunit A135; repressed by prostaglandins
C1_06870C_A		orf19.6222.1	-4.75356	5.70973e-37	Ortholog of C. parapsilosis CDC317 : CPAR2_208910, Candida tenuis NRRL Y-1498 : CANTEDRAFT_114047, Debaryomyces hansenii CBS767 : DEHA2D14388g and Pichia stipitis Pignal : PICST_37629
C3_05160C_A		orf19.5991	-4.7572	0	Ortholog(s) have role in assembly of large subunit precursor of preribosome, maturation of 5.8S rRNA from tricistronic rRNA transcript (SSU-rRNA, 5.8S rRNA and LSU-rRNA), more
C1_04390C_A	NOP4	orf19.5198	-4.75918	3.85043e-238	Putative nucleolar protein; Hap43-induced; mutation confers hypersensitivity to 5-fluorocytosine (5-FC), 5-fluorouracil (5-FU), and tubercidin (7-deazaadenosine); represses in core stress response
C1_10670C_A	RPA190	orf19.1839	-4.7616	3.83143e-156	Putative RNA polymerase I subunit A190; Hap43p-induced gene; flucytosine induced
C4_05330C_A		orf19.1791	-4.76388	1.35915e-206	Putative protein with a predicted role in 60S ribosomal subunit biogenesis; Hap43p-induced gene; ortholog of S. cerevisiae MAK11
C4_06210C_A		orf19.2917	-4.79525	4.92081e-158	Putative GTPase; heterozygous null mutant exhibits resistance to parnafungin in the C. albicans fitness test; Hap43p-induced gene
CR_00080W_A	MIS12	orf19.7534	-4.80463	4.95371e-290	Mitochondrial C1-tetrahydrofolate synthase precursor
CR_08490W_A	TSR1	orf19.6417	-4.80801	7.92152e-195	Component of 20S pre-rRNA processing unit; repressed by prostaglandins
C3_06370C_A		orf19.7422	-4.82625	1.16337e-173	Ortholog(s) have role in endonucleolytic cleavage in 5'-ETS of tricistronic rRNA transcript (SSU-rRNA, 5.8S rRNA and LSU-rRNA), more
C2_09320C_A	PES1	orf19.4093	-4.84988	3.72877e-148	Pescadillo homolog required for dispersal of biofilm cells into planktonic yeast cells; essential in yeast cells, not in hyphal cells; mutation confers hypersensitivity to 5-fluorocytosine, 5-fluorouracil, tubercidin
C2_05090W_A	MAK5	orf19.3540	-4.88033	3.80599e-162	Putative nucleolar DEAD-box RNA helicase; oxidative stress-repressed via Cap1; repressed by prostaglandins
C2_05160C_A		orf19.3547	-4.88839	2.46841e-232	Ortholog(s) have mRNA 3'-UTR binding, mRNA 5'-UTR binding, translation repressor activity, mRNA regulatory element binding activity and role in negative regulation of translation, protein stabilization, ribosomal large subunit biogenesis
C1_05500W_A	RSM22	orf19.414	-4.89703	1.94369e-255	Predicted mitochondrial small ribosomal subunit; rat catheter and Spider biofilm induced
CR_04110W_A		orf19.494	-4.907	1.42213e-232	Putative RNA-binding protein; role in assembly of box H/ACA snoRNPs and thus pre-rRNA processing; Spider biofilm induced
CR_10240W_A	UTP5	orf19.7599	-4.90979	7.97142e-206	Putative U3 snoRNA-associated protein; Hap43p-induced gene; mutation confers resistance to 5-fluorocytosine (5-FC), 5-fluorouracil (5-FU), and tubercidin (7-deazaadenosine); physically interacts with TAP-tagged Nop1p
C6_01890C_A		orf19.3393	-4.91811	3.88291e-285	Putative DEAD-box helicase; Hap43-induced; Spider biofilm induced
C6_03640W_A	NOG2	orf19.5732	-4.92128	0	Putative nucleolar GTPase; repressed by prostaglandins; Hap43-induced, rat catheter and Spider biofilm induced
CR_02710W_A	RRP9	orf19.2830	-4.92182	6.13867e-236	Ribosomal protein; mutation confers resistance to 5-fluorocytosine (5-FC), 5-fluorouracil (5-FU), and tubercidin (7-deazaadenosine); physically interacts with TAP-tagged Nop1; Hap43-induced; Spider biofilm induced
C3_01000W_A	BMS1	orf19.2504	-4.93279	2.68295e-206	Putative GTPase; Hap43-induced gene; mutation confers resistance to 5-fluorocytosine (5-FC); flucytosine induced; repressed by prostaglandins; Spider biofilm induced
CR_09800C_A		orf19.7552	-4.94433	0	Putative U3-containing small subunit processome complex protein; Hap43-induced gene; repressed in core stress response; Spider biofilm induced
C3_01430W_A		orf19.1708	-4.9492	1.57438e-137	Protein of unknown function; Spider biofilm induced
C7_01030C_A		orf19.7011	-4.9568	9.55766e-232	Ortholog(s) have role in maturation of SSU-rRNA from tricistronic rRNA transcript (SSU-rRNA, 5.8S rRNA, LSU-rRNA) and nucleus, preribosome, small subunit precursor localization
C1_10970W_A		orf19.2319	-4.96862	1.03508e-295	Putative nucleolar protein with a predicted role in pre-rRNA processing; Hap43-induced gene; repressed in core stress response
C4_05010W_A		orf19.3778	-4.98022	2.4597e-158	Protein with a predicted role in ribosome biogenesis; mutation confers hypersensitivity to 5-fluorocytosine (5-FC), 5-fluorouracil (5-FU); repressed in core stress response; repressed by prostaglandins; Hap43-induced
CR_09180W_A	CDG1	orf19.7314	-4.99508	0	Putative cysteine dioxygenases; role in conversion of cysteine to sulfite; transcript regulated upon white-opaque switch; rat catheter, Spider and flow model biofilm induced
C6_03440W_A		orf19.5704	-5.01102	2.43465e-159	Ortholog(s) have rRNA binding activity, role in RNA splicing, mitochondrial RNA processing, mitochondrial genome maintenance, positive regulation of rRNA processing, rRNA metabolic process and mitochondrion localization
C1_06740C_A	NOP6	orf19.6236	-5.02678	4.8384e-207	Putative ortholog of S. cerevisiae Nop6; role in ribosomal small subunit biogenesis; Spider biofilm induced
CR_09740W_A		orf19.7546	-5.02986	2.16872e-154	Protein involved in rRNA processing; required for maturation of the 35S primary transcript of pre-rRNA and for cleavage leading to mature 18S rRNA; Spider biofilm induced
C2_04120C_A		orf19.809	-5.03899	0	Ortholog(s) have rRNA binding activity, role in maturation of LSU-rRNA from tricistronic rRNA transcript (SSU-rRNA, 5.8S rRNA, LSU-rRNA) and nucleolus, preribosome localization
C3_01200W_A	UTP20	orf19.3159	-5.04898	7.35003e-194	Putative snoRNA-binding protein; S. cerevisiae Utp20 ortholog; likely essential for growth; repressed in core stress response; mutation confers resistance to 5-fluorocytosine (5-FC) and parnafungin
C1_00900W_A	RRS1	orf19.6014	-5.06668	9.08107e-121	Putative ribosome biogenesis and nuclear export protein; Hap43p-induced gene; mutation confers hypersensitivity to 5-fluorocytosine (5-FC), 5-fluorouracil (5-FU), and tubercidin (7-deazaadenosine)
C7_00690W_A	NOP15	orf19.7050	-5.07637	1.23422e-148	Nucleolar ribosome biogenesis factor; hyphal-induced expression; Hap43-induced; rat catheter biofilm induced
C3_02130W_A	UTP4	orf19.1633	-5.08147	1.91183e-296	Putative U3 snoRNA-associated protein; Hap43-induced; physically interacts with TAP-tagged Nop1; Spider biofilm induced
C5_03410C_A		orf19.2639	-5.10745	5.91303e-232	Ortholog(s) have structural constituent of ribosome activity and mitochondrial large ribosomal subunit localization
C2_02430W_A	UTP21	orf19.1566	-5.12869	1.3407e-246	Putative U3 snoRNP protein; Hap43-induce; physically interacts with TAP-tagged Nop1; Spider biofilm induced
CR_03370C_A	KTI12	orf19.2385	-5.13856	6.28882e-128	Protein similar to S. cerevisiae Kti12p, which associates with Elongator complex; has a role in resistance to killer toxin; predicted Kex2p substrate; Hap43p-induced gene
C2_07300C_A	RPA12	orf19.2287	-5.17198	8.80203e-140	Putative DNA-directed RNA polymerase I; induced upon adherence to polystyrene
C1_06760C_A		orf19.6234	-5.18853	5.29004e-219	Putative U2 snRNP component; mutation confers hypersensitivity to 5-fluorocytosine (5-FC), 5-fluorouracil (5-FU), and tubercidin (7-deazaadenosine); Hap43-induced, Spider biofilm induced
C1_12310C_A	CSI2	orf19.5232	-5.22305	1.86632e-205	Putative 66S pre-ribosomal particle component; Hap43-induced; essential for growth; transposon mutation affects filamentous growth; Spider biofilm induced
C6_02360W_A	NIP7	orf19.3478	-5.24291	9.87403e-137	Putative nucleolar protein with role in ribosomal assembly; hyphal-induced; Hap43-induced; Spider biofilm induced
C3_02350W_A		orf19.1609	-5.31329	0	Ortholog(s) have role in endonucleolytic cleavage in ITS1 to separate SSU-rRNA from 5.8S rRNA and LSU-rRNA from tricistronic rRNA transcript (SSU-rRNA, 5.8S rRNA, LSU-rRNA) and 90S preribosome, nucleolus localization
C2_09380W_A	RRP15	orf19.563	-5.31919	6.59068e-265	Putative nucleolar protein; constituent of pre-60S ribosomal particles; Hap43-induced; repressed by prostaglandins
C3_04900W_A	NOP14	orf19.5959	-5.34168	0	Putative nucleolar protein; Hap43-induced; mutation confers resistance to 5-fluorocytosine (5-FC), 5-fluorouracil (5-FU), and tubercidin (7-deazaadenosine); heterozygous mutant is resistant to parnafungin; Spider biofilm induced
C6_04330W_A	NOP8	orf19.1091	-5.34952	0	Ortholog of S. cereviiae Nop8; has a role in ribosomal large subunit biogenesis; rat catheter and Spider biofilm induced
C4_03830W_A		orf19.5038	-5.35282	1.6725e-221	Predicted tRNA (guanine) methyltransferase activity; Spider biofilm induced
C1_13730C_A	DIM1	orf19.5010	-5.39374	9.42597e-201	Putative 18S rRNA dimethylase; predicted role in rRNA modification and processing; Hap43-induced; likely to be essential for growth based on insertional mutagenesis strategy; F-12/CO2 early biofilm induced
C3_03650W_A	HBR3	orf19.6955	-5.39438	8.77416e-269	Essential protein; regulated by hemoglobin; S. cerevisiae ortholog is essential; Hap43p-induced gene
C5_02550C_A	UTP13	orf19.4268	-5.41025	4.03415e-282	Putative U3 snoRNA-associated protein; Hap43-induced; repressed in core stress response; physically interacts with TAP-tagged Nop1
C4_00510C_A	RLP24	orf19.4191	-5.44209	2.88397e-246	Putative ribosomal protein; Hap43-induced; essential gene; heterozygous mutation confers hypersensitivity to 5-fluorocytosine (5-FC), 5-fluorouracil (5-FU), and tubercidin (7-deazaadenosine); Spider biofilm induced
C6_01170W_A	CIC1	orf19.124	-5.45511	5.59124e-252	Putative proteasome-interacting protein; rat catheter biofilm induced
CR_10650W_A	LTV1	orf19.7650	-5.46038	9.5091e-296	Putative GSE complex component; repressed by prostaglandins
CR_05520W_A	NOC2	orf19.5850	-5.46804	3.80058e-186	Putative nucleolar complex protein; Hap43-induced; transposon mutation affects filamentous growth; mutation confers hypersensitivity to 5-fluorouracil (5-FU), tubercidin (7-deazaadenosine); repressed in core stress response
C1_03230C_A	ARX1	orf19.3015	-5.4698	8.02585e-165	Putative ribosomal large subunit biogenesis protein; repressed in core stress response; repressed by prostaglandins
C4_02830C_A	HCA4	orf19.2712	-5.47765	5.85184e-287	Putative role in regulation of cell wall biogenesis; Hap43p-induced gene; possibly an essential gene, disruptants not obtained by UAU1 method; flow model and rat catheter biofilm induced
C1_08290C_A	DIP2	orf19.5106	-5.49114	0	Putative small ribonucleoprotein complex; Tn mutation affects filamentous growth; physically interacts with TAP-tagged Nop1; heterozygous null mutant exhibits resistance to parnafungin; Hap43-induced gene; Spider biofilm induced
C1_05060W_A	REI1	orf19.59	-5.50579	6.61924e-198	Putative cytoplasmic pre-60S factor; Hap43-induced; repressed by prostaglandins
C5_04910W_A		orf19.3978	-5.50807	2.04151e-138	Protein required for maturation of 18S rRNA; rat catheter biofilm repressed
C7_04190C_A	UTP18	orf19.7154	-5.51912	4.26557e-221	Putative U3 snoRNA-associated protein; Hap43-induced; repressed in core stress response; physically interacts with TAP-tagged Nop1
CR_10550W_A	DRS1	orf19.7635	-5.52824	2.0002e-305	Putative nucleolar DEAD-box protein; Hap43-induced; mutation confers hypersensitivity to 5-fluorouracil (5-FU), tubercidin (7-deazaadenosine); Tbf1-induced; repressed in core stress response
C1_04040C_A		orf19.4479	-5.55339	8.7375e-210	Putative U3-containing 90S preribosome subunit; Hap43-induced; repressed in core stress response; Spider biofilm induced
C4_02790C_A	SAS10	orf19.2717	-5.6039	7.33539e-251	Putative U3-containing small subunit processome complex subunit; Hap43p-induced gene; mutation confers resistance to 5-fluorocytosine (5-FC); repressed upon high-level peroxide stress
C1_09040C_A		orf19.4760	-5.60866	4.44065e-298	Putative protein-histidine N-methyltransferase; Spider biofilm induced
C3_02040C_A		orf19.1642	-5.64578	6.7825e-171	Ortholog of S. cerevisiae Loc1, a nuclear protein involved in asymmetric localization of ASH1 mRNA in S. cerevisiae; Hap43-induced gene; Spider biofilm induced
CR_05660W_A	SDA1	orf19.6648	-5.69814	1.97359e-252	Predicted nuclear protein involved in actin cytoskeleton organization, passage through Start, 60S ribosome biogenesis; rat catheter biofilm induced; Hap43-induced
C6_04160C_A	SPB1	orf19.76	-5.71403	0	Putative AdoMet-dependent methyltransferase; Hap43-induced; repressed by prostaglandins; possibly essential gene, disruptants not obtained by UAU1 method; Spider biofilm induced
C3_06030W_A	NOG1	orf19.7384	-5.73301	1.01005e-263	Putative GTPase; mutation confers hypersensitivity to 5-fluorocytosine (5-FC), 5-fluorouracil (5-FU), and tubercidin (7-deazaadenosine); repressed by prostaglandins; Hap43-induced
C2_05750W_A		orf19.6886	-5.76273	0	Ortholog(s) have rRNA binding activity and role in maturation of LSU-rRNA from tricistronic rRNA transcript (SSU-rRNA, 5.8S rRNA, LSU-rRNA), rRNA processing, ribosomal large subunit export from nucleus
C1_10030W_A	DBP3	orf19.4870	-5.76597	3.15623e-30	Putative ATP-dependent DEAD-box RNA helicase; Hap43-induced; repressed by prostaglandins; Spider biofilm induced
C7_03850W_A		orf19.7197	-5.78731	0	Putative intranuclear transport and DNA replication mediator; heterozygous null mutant exhibits resistance to parnafungin in the C. albicans fitness test; Spider biofilm induced
C7_03540C_A	ENP2	orf19.6686	-5.80638	0	Putative nucleolar protein; essential; heterozygous mutation confers resistance to 5-fluorocytosine (5-FC), 5-fluorouracil (5-FU), and tubercidin (7-deazaadenosine); Hap43-induced; Spider biofilm induced
C1_11420W_A	KRR1	orf19.661	-5.84992	2.57301e-266	Putative nucleolar protein; repressed benomyl treatment or in an azole-resistant strain that overexpresses MDR1; F-12/CO2 early biofilm induced
C2_04570W_A		orf19.4492	-5.91561	7.83289e-214	Ortholog(s) have role in nuclear division, rRNA processing, ribosomal large subunit biogenesis and nuclear periphery, nucleolus, preribosome, large subunit precursor localization
C1_09510W_A	YTM1	orf19.4815	-5.92785	2.39089e-227	Protein similar to S. cerevisiae Ytm1p, which is involved in biogenesis of the large ribosomal subunit; transposon mutation affects filamentous growth; protein level decreases in stationary phase cultures; Hap43p-induced gene
C1_09330W_A		orf19.4793	-5.98212	1.49368e-199	Putative ribosome-associated protein; ortholog of S. cerevisiae Tma16; Hap43-induced gene; Spider biofilm induced
C2_07960C_A	NSA1	orf19.2185	-6.18033	0	Putative 66S pre-ribosomal particles conmponent; Hap43-induced; repressed by prostaglandins
C2_06360C_A	MAK16	orf19.5500	-6.31891	9.39781e-37	Putative constituent of 66S pre-ribosomal particles; Hap43-induced; repressed by prostaglandins; Spider biofilm induced
C7_03700C_A	ENP1	orf19.5507	-6.34668	0	Protein required for pre-rRNA processing and 40S ribosomal subunit synthesis; associated with U3 and U14 snoRNAs; transposon mutation affects filamentous growth; repressed by prostaglandins; Spider biofilm induced
C5_02590C_A		orf19.4273	-6.62573	1.51213e-241	Putative mitochondrial membrane protein; ortholog of S. cerevisiae Sls1; coordinates expression of mitochondrially-encoded genes; Hap43-induced
C3_06760W_A		orf19.6828	-6.73838	3.61516e-264	Ortholog(s) have role in rRNA processing and preribosome, large subunit precursor localization

## Sheet: Table S2-NH4 SO4
GenBank (CGD)	Gene	ORF19 ID	log2FoldChange	pvalue	Description
C7_02000C_A	SOA1	orf19.6520	13.1267	0	Putative allantoate permease; fungal-specific (no human or murine homolog)
C3_05640W_A		orf19.6999	13.1018	0	Predicted oxidoreductase; rat catheter biofilm repressed
C2_07840W_A		orf19.2197	12.7513	0	Has domain(s) with predicted N,N-dimethylaniline monooxygenase activity, NADP binding, flavin adenine dinucleotide binding activity
C3_03570C_A		orf19.355	12.6591	0	Has domain(s) with predicted oxidoreductase activity
C3_02070C_A		orf19.1639	11.9753	0	Has domain(s) with predicted oxidoreductase activity
C3_05840W_A		orf19.7364	11.5181	0	Has domain(s) with predicted N,N-dimethylaniline monooxygenase activity, NADP binding, flavin adenine dinucleotide binding activity
C1_11530C_A		orf19.1167	11.1198	0	Ortholog(s) have sulfonate dioxygenase activity and role in sulfur compound catabolic process
C2_08360C_A	OPT5	orf19.5121	10.8317	0	Oligopeptide transporter; fungal-specific (no human or murine homolog); induced by BSA, but not by tetrapeptide or pentapeptide
CR_08310C_A		orf19.6398	10.0296	0	S. pombe ortholog SPBC460.04c is a predicted sulfonate/alpha-ketoglutare dioxygenase; induced by nitric oxide; Spider biofilm induced
C1_13080W_A	OP4	orf19.4934	9.9748	2.80707e-245	Ala- Leu- and Ser-rich protein; secreted; N-terminal hydrophobic region; possible glycosylation; opaque-specific transcript; repressed by alpha pheromone in opaque MTLa homozygotes; fluconazole-induced; Spider biofilm induced
C6_01070C_A	CIP1	orf19.113	9.85334	0	Possible oxidoreductase; transcript induced by cadmium but not other heavy metals, heat shock, yeast-hypha switch, oxidative stress (via Cap1), or macrophage interaction; stationary phase enriched protein; Spider biofilm induced
C3_05080W_A		orf19.5978	9.76667	0	Has domain(s) with predicted acyltransferase activity, transferring groups other than amino-acyl groups, oxidoreductase activity, zinc ion binding activity
C2_09850C_A		orf19.1366	9.73199	0	Has domain(s) with predicted 2-oxoglutarate-dependent dioxygenase activity
CR_03300C_A		orf19.2394	9.40564	0	Ortholog(s) have aldehyde dehydrogenase (NAD+) activity, role in response to furfural and intracellular anatomical structure localization
C6_03240W_A		orf19.5611	9.1114	0	Predicted 3-methylbutanol:NAD(P) oxidoreductase and methylglyoxal reductase (NADPH-dependent); role in ergosterol metabolic process; early stage flow model biofilm induced; Spider biofilm induced
CR_01830C_A	PTR2	orf19.2583	9.03039	0	Oligopeptide transporter involved in uptake of di-/tripeptides; highly induced during chlamydospore formation in both C. albicans and C. dubliniensis
C3_02360C_A		orf19.1608	8.90883	0	Has domain(s) with predicted catalytic activity, sulfuric ester hydrolase activity and role in metabolic process
CR_02780W_A		orf19.2836	8.41785	0	Protein with similarity to carbonic anhydrases
C2_07850C_A	tM(CAU)2	tM(CAU)2	8.31214	7.10549e-15	tRNA-Met, predicted by tRNAscan-SE; CAU anticodon
C7_02070W_A	GRX1	orf19.6510	8.18054	0	Putative glutaredoxin; induced in low iron
C3_07330W_A		orf19.6758	7.98162	0	Predcted glucose 1-dehydrogenase (NADP+); rat catheter biofilm repressed
C5_04180W_A		orf19.3901	7.88576	0	Putative benzene desulfurase; induced by nitric oxide independent of Yhb1p
CR_10770W_A	SEO13	orf19.7666	7.83834	0	Predicted membrane transporter, member of the anion:cation symporter (ACS) family, major facilitator superfamily (MFS)
C1_11710C_A		orf19.1148	7.69525	1.35856e-253	Ortholog of C. dubliniensis CD36 : Cd36_11020 and Candida albicans WO-1 : CAWG_00266
C1_06000W_A		orf19.2445	7.68502	0	Putative dicarboxylic amino acid permease; fungal-specific (no human or murine homolog); induced by alpha pheromone in SpiderM medium
C2_09860C_A		orf19.1365	7.65839	0	Putative monooxygenase; mutation confers hypersensitivity to toxic ergosterol analog; constitutive expression independent of MTL or white-opaque status
C3_04570C_A	DUR35	orf19.5915	7.4889	0	Putative urea transporter
CR_04900C_A	PGA39	orf19.6302	6.97359	1.67335e-77	Putative GPI-anchored protein
C3_05630W_A	GTT1	orf19.6998	6.95155	2.77353e-194	Putative glutathione S-transferase; downregulated upon adherence to polystyrene; regulated upon white-opaque switching; induced in the presence of human neutrophils; oxidative stress-induced via Cap1p; regulated by Gcn2p, Gcn4p
C2_09080C_A	FGR18	orf19.4067	6.93476	1.20131e-05	Protein lacking an ortholog in S. cerevisiae; transposon mutation affects filamentous growth
C4_05560C_A	ARO9	orf19.1237	6.78835	0	Aromatic transaminase; Ehrlich fusel oil pathway of aromatic alcohol biosynthesis; Rim101-dependent pH-regulation (alkaline induced); Hap43-induced gene
C3_06040W_A		orf19.7385	6.58646	1.87658e-278	CCCH zinc finger protein; Spider biofilm induced
C3_03580C_A	GTT13	orf19.356	6.52656	1.81055e-138	Putative glutathione S-transferase; opaque-specific transcript; repressed by alpha pheromone in SpiderM medium; Spider biofilm induced
C4_00480W_A	DUR4	orf19.5677	6.45849	0	Putative urea permease; fungal-specific (no human or murine homolog); possibly an essential gene, disruptants not obtained by UAU1 method
C1_12720C_A		orf19.6350	6.28794	0	Ortholog of C. dubliniensis CD36 : Cd36_11890 and Candida albicans WO-1 : CAWG_00170
C1_13800C_A	DUR32	orf19.5017	6.20888	0	Putative urea transporter; possibly an essential gene, disruptants not obtained by UAU1 method
C2_06890C_A		orf19.2244	6.09143	0	Similar to oxidoreductases and to S. cerevisiae Yjr096wp; Sfu1 repressed; induced by benomyl treatment, Ssr1; Hap43-repressed; flow model biofilm repressed
C2_05990C_A		orf19.4121	5.85385	0	Predicted thioesterase/thiol ester dehydrase-isomerase; Spider biofilm induced
C2_09220W_A	DDR48	orf19.4082	5.72733	0	Immunogenic stress-associated protein; filamentation regulated; induced by benomyl/caspofungin/ketoconazole or in azole-resistant strain; Hog1, farnesol, alkaline repressed; stationary phase enriched; Spider, flow model biofilm induced
C2_10230W_A		orf19.1757	5.70224	0	Putative C2H2 transcription factor; expression upregulated in clinical isolates from HIV+ patients with oral candidiasis; Spider biofilm induced
C1_13980C_A	DUR7	orf19.7205	5.49195	1.17989e-279	Putative urea transporter; fungal-specific (no human or murine homolog)
C3_03120C_A	DAL5	orf19.309	5.48299	0	Allantoate permease; nitrogen catabolite repressed, induced in absence of preferred N sources; nitrogen source regulation requires Gat1; possibly essential gene (by UAU1 method); Hap43-repressed
C4_02990C_A	GST2	orf19.2693	5.27596	0	Glutathione S transferase; induced by benomyl and in populations of cells exposed to fluconazole over multiple generations; regulated by Nrg1, Tup1; induced by nitric oxide; stationary phase enriched; Spider biofilm induced
C4_01090C_A		orf19.4680	5.04166	5.5751e-291	Possile protease; mutation confers hypersensitivity to toxic ergosterol analog
C2_01080C_A	tL(CAA)2	tL(CAA)2	5.01358	0.0537168	tRNA-Leu, predicted by tRNAscan-SE; CAA anticodon
C3_00920W_A	ATO1	orf19.6169	4.99191	2.00227e-79	Putative fungal-specific transmembrane protein; induced by Rgt1; Spider biofilm induced
CR_01840W_A		orf19.2583.1	4.95231	1.50932e-29	Pseudogene; formerly an ORF Predicted by Annotation Working Group
C3_01540W_A		orf19.1691	4.83467	2.92197e-178	Plasma-membrane-localized protein; filament induced; Hog1, ketoconazole, fluconazole and hypoxia-induced; regulated by Nrg1, Tup1, Upc2; induced by prostaglandins; flow model biofilm induced; rat catheter and Spider biofilm repressed
C2_07070W_A		orf19.2262	4.82198	1.27885e-298	Protein similar to quinone oxidoreductases; induced by benomyl treatment, nitric oxide; oxidative stress-induced via Cap1; stationary-phase enriched protein; Spider biofilm induced
C2_01570W_A		orf19.1465	4.80641	1.22851e-259	Has domain(s) with predicted N-acetyltransferase activity
CR_06790C_A	SEO2	orf19.1855	4.7492	2.78099e-302	Predicted membrane transporter, member of the anion:cation symporter (ACS) family, major facilitator superfamily (MFS); Gcn4p-regulated; flucytosine induced; ketoconazole-repressed; oxidative stress-induced via Cap1p
C2_02880C_A	EBP7	orf19.5816	4.66743	0	Putative NADPH oxidoreductase; mutation confers hypersensitivity to toxic ergosterol analog; oxidative stress-induced via Cap1p
C7_03350C_A		orf19.1340	4.62828	1.30318e-269	Putative aldose reductase; protein level decreases in stationary phase cultures; Spider biofilm repressed
C4_01070W_A	HGT17	orf19.4682	4.56921	4.05757e-186	Putative MFS family glucose transporter; 20 members in C. albicans; 12 probable membrane-spanning segments; induced at low (0.2%, compared to 2%) glucose in rich media; Spider biofilm induced
C7_04160W_A		orf19.7158	4.44666	4.18787e-226	Protein of allantoate permease family; fungal-specific (no human or murine homolog); Hap43p-repressed gene
C4_04400C_A		orf19.1409.3	4.41814	3.81843e-91	Protein of unknown function; Spider biofilm induced
C2_08260W_A		orf19.2220	4.34147	8.47318e-97	Protein of unknown function; Hap43-repressed gene; by Rgt1; repressed in Spider biofilms by Bcr1, Tec1, Brg1, Rob1 and induced by Efg1, Ndt80; Spider biofilm induced
C5_00540C_A	AGA1	orf19.935	4.33174	6.40244e-16	Protein with some similarity to agglutinin subunit; expression regulated upon white-opaque switch; Spider biofilm induced
C6_04410C_A		orf19.2124	4.32838	1.60444e-215	Predicted alcohol dehydrogenase; Spider biofilm induced
C6_04400W_A		orf19.2123	4.29952	7.7631e-198	Predicted ORF from Assembly 19; removed from Assembly 20; restored based on comparative genome analysis
C7_03090C_A	SSP96	orf19.5145	4.27539	1.69906e-160	Putative flavin-containing monooxygenase; F-12/CO2 early biofilm induced
C1_01990W_A	HSP30	orf19.4526	4.25865	1.3027e-123	Putative heat shock protein; fluconazole repressed; amphotericin B induced; Spider biofilm induced; rat catheter biofilm induced
C4_00440C_A	OPT7	orf19.5673	4.24731	4.21244e-233	Putative oligopeptide transporter; possibly transports GSH or related compounds; Hog1-induced; expression of OPT6, -7, or -8 does not suppress defect of mutant lacking OPT1-3; Hap43-repressed; F-12/CO2 early biofilm induced
C1_10500W_A		orf19.993	4.23266	1.30351e-213	Protein of unknown function; rat catheter biofilm repressed
C4_03500C_A		orf19.3378	4.18003	8.4239e-95	Protein of unknown function; regulated by Tsa1, Tsa1B in minimal media at 37 degrees C
C1_02270C_A		orf19.3684	4.14391	3.80257e-159	Putative oxidoreductase; Spider biofilm induced
CR_00170W_A	ZCF38	orf19.7518	4.11441	1.3411e-197	Putative Zn(II)2Cys6 transcription factor
CR_06950C_A	ATX1	orf19.2369.1	4.0947	6.53591e-168	Putative cytosolic copper metallochaperone; flucytosine induced; Ssr1-repressed; rat catheter biofilm induced
CR_01850C_A		orf19.2583.2	4.08917	2.57534e-66	Pseudogene; formerly an ORF Predicted by Annotation Working Group
C1_00550W_A	CIS2	orf19.6053	4.08052	5.19732e-190	Putative role in regulation of biogenesis of the cell wall; upregulated in biofilm; Gcn4p-regulated
CR_00090C_A		orf19.7531	4.06677	1.55863e-198	Protein of unknown function; stationary phase enriched protein; induced upon yeast-hypha transition; benomyl or caspofungin induced; Hap43-repressed; Spider biofilm induced
C2_02980C_A	DLD1	orf19.5805	4.01473	1.89425e-215	Putative D-lactate dehydrogenase; white cell-specific trancript; colony morphology-related gene regulation by Ssn6; Hap43-repressed; rat catheter biofilm induced; Spider biofilm repressed
CR_04500C_A		orf19.541	3.96381	1.93232e-209	Has domain(s) with predicted 2-oxoglutarate-dependent dioxygenase activity
C2_03350W_A	PGA17	orf19.893	3.86927	5.56168e-37	Putative GPI-anchored protein; exogenously expressed protein substrate for Kex2 processing in vitro; repressed by alpha pheromone in SpiderM medium; macrophage-induced; induced in oralpharyngeal candidiasis; Spider biofilm induced
CR_01670W_A		orf19.2558	3.83562	6.1035e-212	Has domain(s) with predicted zinc ion binding activity and nucleus localization
C1_11100W_A		orf19.2306	3.73832	6.19644e-181	Ortholog(s) have acireductone dioxygenase (Ni2+-requiring) activity and role in L-methionine salvage from methylthioadenosine
C2_05180W_A	WH11	orf19.3548.1	3.66503	5.22586e-108	White-phase yeast transcript; expression in opaques increases virulence/switching; mutant switches as WT; Hap43, hypoxia, ketoconazol induced; required for RPMI biofilm; Bcr1-induced in RPMI a/a biofilm; rat catheter, Spider biofilm induced
CR_07220C_A		orf19.6148	3.65278	5.3472e-164	Homolog of nuclear distribution factor NudE, NUDEL; regulates dynein targeting to microtubule plus ends; flow model biofilm repressed
C4_04080C_A	PGA31	orf19.5302	3.63291	8.5676e-97	Cell wall protein; putative GPI anchor; expression regulated upon white-opaque switch; induced by Congo Red and cell wall regeneration; Bcr1-repressed in RPMI a/a biofilms
CR_06460W_A	GST3	orf19.720	3.61967	4.37962e-118	Glutathione S-transferase; expression regulated upon white-opaque switch; induced by human neutrophils; peroxide-induced; induced by alpha pheromone in SpiderM medium; Spider biofilm induced
C5_02860C_A	GRP2	orf19.4309	3.60638	1.50768e-158	NAD(H)-linked methylglyoxal oxidoreductase involved in regulation of methylglyoxal and pyruvate levels; regulation associated with azole resistance; induced in core stress response or by oxidative stress via Cap1, fluphenazine, benomyl
CR_01470W_A	CSP37	orf19.2531	3.60635	5.29095e-91	Hyphal cell wall protein; role in progression of mouse systemic infection; predicted P-loop, divalent cation binding, N-glycosylation sites; expressed in yeast and hyphae; hyphal downregulated; stationary-phase enriched; GlcNAc-induced
C1_10740C_A	ASR1	orf19.2344	3.60449	6.63487e-151	Heat shock protein; transcript regulated by cAMP, osmotic stress, ciclopirox olamine, ketoconazole; repressed by Cyr1, Ras1; colony morphology-related regulated by Ssn6; stationary phase enriched; Hap43-induced; Spider biofilm induced
CR_02240C_A	OPT2	orf19.3746	3.58579	5.42923e-99	Oligopeptide transporter; induced upon phagocytosis by macrophage; macrophage/pseudohyphal-repressed after 16h; fluconazole-induced; virulence-group-correlated expression; Hap43-repressed
C3_03640W_A	DAL9	orf19.6956	3.53513	1.1087e-153	Putative allantoate permease; fungal-specific (no human or murine homolog)
CR_04480C_A	LAP3	orf19.539	3.49977	2.60138e-106	Putative aminopeptidase; positively regulated by Sfu1; clade-associated gene expression; virulence-group-correlated expression; induced by alpha pheromone in SpiderM medium; Hap43-induced; Spider and flow model biofilm induced
C7_00170W_A	VPS70	orf19.7106	3.46237	1.96272e-124	Has domain(s) with predicted peptidase activity and role in proteolysis
CR_02490W_A	OPT4	orf19.176	3.41752	8.0056e-98	Oligopeptide transporter; detected at germ tube plasma membrane; transcript inducede during phagocytosis by macrophages; fungal-specific; Hap43-repressed; merged with orf19.2292 in Assembly 20; rat catheter and Spider biofilm induced
CR_02020C_A	OPT1	orf19.2602	3.38794	5.72615e-106	Oligopeptide transporter; transports 3-to-5-residue peptides; alleles are distinct, one has intron; suppresses S. cerevisiae ptr2-2 mutant defects; induced by BSA or peptides; Stp3p, Hog1p regulated; flow model biofilm induced
C3_02870C_A		orf19.278	3.33669	9.24833e-88	Protein of unknown function; required for adhesion to abiotic substrate; Spider biofilm induced
CR_08380C_A		orf19.6405	3.31437	1.11179e-25	Protein of unknown function; decreased transcription is observed in an azole-resistant strain that overexpresses MDR1
C3_03130C_A		orf19.310	3.26851	0.000108368	Putative mitochondrial protein with a predicted role in cell wall biogenesis; possibly an essential gene, disruptants not obtained by UAU1 method
CR_01860W_A	OPT9	orf19.2584	3.24722	9.03702e-53	Probable pseudogene similar to fragments of OPT1 oligopeptide transporter gene; decreased expression in hyphae compared to yeast-form cells; transcriptionally induced upon phagocytosis by macrophage
C4_03050C_A		orf19.2686	3.20831	1.02192e-136	Ortholog(s) have carboxypeptidase activity, role in nitrogen compound metabolic process, proteolysis involved in cellular protein catabolic process and fungal-type vacuole lumen localization
C1_13480W_A	HSP70	orf19.4980	3.19285	4.38614e-86	Putative hsp70 chaperone; role in entry into host cells; heat-shock, amphotericin B, cadmium, ketoconazole-induced; surface localized in yeast and hyphae; antigenic in host; farnesol-downregulated in biofilm; Spider biofilm induced
C5_04250W_A	MRV8	orf19.3908	3.1863	2.01457e-104	Membrane protein involved in mycelial growth, biofilm formation and epithelial damage; Spider biofilm induced
C6_03570W_A		orf19.5724	3.18286	0.000736648	Ortholog of C. dubliniensis CD36 : Cd36_64110, C. parapsilosis CDC317 : CPAR2_500910, Candida tenuis NRRL Y-1498 : CANTEDRAFT_115913 and Pichia stipitis Pignal : PICST_32870
C6_01410C_A	OYE2	orf19.3443	3.1749	1.91695e-139	Putative NAPDH dehydrogenase; induced by nitric oxide; Spider biofilm induced
C3_02170C_A	LAP41	orf19.1628	3.16835	3.33837e-133	Putative aminopeptidase yscI precursor; mutant is viable; protein present in exponential and stationary growth phase yeast cultures; Spider biofilm repressed
C1_10550C_A	GCA2	orf19.999	3.12769	2.37949e-115	Predicted extracellular glucoamylase; induced by ketoconazole; possibly essential, disruptants not obtained by UAU1 method; promotes biofilm matrix formation; Spider biofilm induced; Bcr1-induced in RPMI a/a biofilms
C4_04840C_A	AGP3	orf19.3795	3.12188	3.81648e-143	Putative serine transporter; possible role in assimilation of sulfur; F-12/CO2 early biofilm induced
C2_02640C_A	BNA32	orf19.1589.1	3.07811	4.94111e-58	Has domain(s) with predicted catalytic activity, pyridoxal phosphate binding activity and role in biosynthetic process
C1_06720C_A		orf19.6238	3.03826	1.67308e-111	Has domain(s) with predicted oxidoreductase activity
C2_02950W_A	BNA31	orf19.5809	3.03434	2.19859e-126	Putative arylformamidase, enzyme of the NAD biosynthesis pathway; Gcn4p-regulated
C1_11870W_A	MUP1	orf19.5280	3.02073	4.42776e-103	High affinity methionine permease; required for morphogenesis; alkaline upregulated by Rim101; Spider biofilm induced
CR_08840C_A	NIT2	orf19.7279	3.01312	7.70882e-106	Putative carbon-nitrogen hydrolase; rat catheter biofilm repressed
C5_01260W_A		orf19.1943	3.01114	1.38313e-66	Ortholog of C. dubliniensis CD36 : Cd36_51070, C. parapsilosis CDC317 : CPAR2_302610, Candida tropicalis MYA-3404 : CTRG_05379, Candida albicans WO-1 : CAWG_04514 and Candida metapsilosis : CMET_1253
C2_05060C_A		orf19.3537	2.98478	2.47049e-68	Putative sulfiredoxin; regulated by Tsa1, Tsa1B in minimal media at 37 degrees C; flow model biofilm induced; Spider biofilm induced
CR_08340W_A	CYS3	orf19.6402	2.9749	6.69309e-130	Cystathionine gamma-lyase; induced by alkaline, amphotericin B, cadmium stress, oxidative stress via Cap1; possibly adherence-induced; Hog1 regulated; reduced levels in stationary phase yeast cells; Spider and flow model biofilm induced
C3_07070C_A		orf19.6793	2.96045	1.2404e-103	Protein of unknown function; Sef1, Sfu1, and Hap43 regulated; rat catheter and Spider biofilm induced
C4_00200C_A	MET15	orf19.5645	2.95975	2.41196e-114	O-acetylhomoserine O-acetylserine sulfhydrylase; sulfur amino acid synthesis; immunogenic; Hog1, adherence-induced; brown color of mutant in Pb(2+) medium a visual selection; chlamydospore formation induced, F-12/CO2 biofilm induced
CR_01220W_A		orf19.3232	2.94971	0.000132684	Putative transporter; mutation confers hypersensitivity to toxic ergosterol analog; fungal-specific (no human or murine homolog)
C6_04620C_A	NAG4	orf19.2160	2.94085	0.000294957	Putative transporter; fungal-specific; similar to Nag3p and to S. cerevisiae Ypr156Cp and Ygr138Cp; required for wild-type mouse virulence and wild-type cycloheximide resistance; gene cluster encodes enzymes of GlcNAc catabolism
C2_05130W_A		orf19.3544	2.94056	2.55271e-86	Putative protein of unknown function; Hap43p-repressed gene
C1_10240C_A		orf19.4894	2.93817	3.41131e-81	Protein with similarity to S. cerevisiae Yer010cp, a protein of unknown function belonging to the prokaryotic RraA family; repressed by benomyl; Hap43-induced; Spider biofilm induced
C3_02090C_A		orf19.1637	2.92938	3.71079e-106	Ortholog of C. dubliniensis CD36 : Cd36_82070, C. parapsilosis CDC317 : CPAR2_202790, C. auris B8441 : B9J08_000205 and Candida tenuis NRRL Y-1498 : CANTEDRAFT_114065
C1_07220W_A		orf19.4445	2.91816	1.80948e-109	Protein of unknown function; Plc1p-regulated; expression induced early upon infection of reconstituted human epithelium (RHE), while expression of the C. dubliniensis ortholog is not; mutant is viable; Spider biofilm induced
C7_00480W_A	FGR2	orf19.7071	2.91429	3.30831e-10	Protein similar to phosphate transporters; transposon mutation affects filamentous growth; expression is regulated upon white-opaque switching
C7_02270W_A	LDG3	orf19.6486	2.91282	2.12543e-15	Putative LDG family protein; F-12/CO2 early biofilm induced
CR_07160C_A		orf19.733	2.90678	1.03197e-116	Has domain(s) with predicted role in transmembrane transport and integral component of membrane localization
C4_04190C_A		orf19.1430	2.84088	1.2912e-55	Ortholog of C. dubliniensis CD36 : Cd36_43870, C. parapsilosis CDC317 : CPAR2_402120, Candida tropicalis MYA-3404 : CTRG_05742 and Candida albicans WO-1 : CAWG_03407
C5_04210C_A	MRV4	orf19.3904	2.80924	4.81428e-18	Protein of unknown function; Spider biofilm induced
C4_05400C_A		orf19.1797	2.79871	1.07041e-113	D-arabinose 5-phosphate isomerase; has GutQ domain which is associated with phosphosugar binding; other biofilm induced; rat catheter and Spider biofilm induced; F-12/CO2 early biofilm induced
C1_11430W_A		orf19.660	2.78677	4.4912e-74	Protein of unknown function; mRNA binds She3
C2_07530C_A		orf19.1874	2.7822	6.14445e-22	Ortholog(s) have protein serine/threonine kinase activity
C2_05070W_A	FRE9	orf19.3538	2.77929	2.6649e-79	Ferric reductase; alkaline induced; ciclopirox olamine; Hap43-induced
C1_13440C_A	OFI1	orf19.4972	2.73666	8.31046e-06	Putative transcription factor with zinc finger DNA-binding motif, involved in regulation of white-opaque switching and filamentous growth
C1_06990C_A	tL(UAA)4	tL(UAA)4	2.73201	0.0378623	tRNA-Leu, predicted by tRNAscan-SE; UAA anticodon
C1_12140W_A		orf19.5250	2.72907	7.69627e-96	Ortholog of C. dubliniensis CD36 : Cd36_11370, C. parapsilosis CDC317 : CPAR2_207480, C. auris B8441 : B9J08_001721 and Candida tenuis NRRL Y-1498 : CANTEDRAFT_120384
C7_02390W_A	AHP2	orf19.6470	2.70887	1.68744e-102	Putative thiol-specific peroxiredoxin; macrophage-downregulated gene
C4_02610C_A	SUL2	orf19.2738	2.70822	2.02875e-56	Putative sulfate transporter; transcript negatively regulated by Sfu1; amphotericin B induced; F-12/CO2 and Spider biofilm induced
C1_01980W_A	HGT1	orf19.4527	2.69771	1.89446e-66	High-affinity MFS glucose transporter; induced by progesterone, chloramphenicol, benomyl; likely essential for growth; protein newly produced during adaptation to the serum; rat catheter and Spider biofilm induced
CR_09140C_A		orf19.7310	2.69608	3.41752e-72	Protein with a role in directing meiotic recombination events to homologous chromatids; induced by ciclopirox olamine; positively regulated by Sfu1; Hog1, fluconazole-repressed; Hap43-induced; Spider biofilm induced
CR_02910W_A		orf19.2848	2.69138	8.8285e-66	Predicted regulatory subunit of the Atg1 signaling complex; required for vesicle formation during autophagy and the cytoplasm-to-vacuole targeting (Cvt) pathway; Spider biofilm induced
C7_01990C_A		orf19.6522	2.68296	9.27483e-75	Putative allantoate permease; Gcn4-regulated; Spider biofilm induced
CR_10200W_A		orf19.7596	2.66586	3.18191e-52	Protein with a phosphoglycerate mutase family domain; Hap43-repressed gene
C2_09800C_A		orf19.1370	2.64032	0.053498	Protein of unknown function; expression regulated by white-opaque switch; repressed by alpha pheromone in SpiderM medium
C1_10290W_A	GCA1	orf19.4899	2.63789	2.9702e-60	Extracellular/plasma membrane-associated glucoamylase; expressed in rat oral infection; regulated by carbohydrates, pH, galactose; promotes biofilm matrix formation; flow model biofilm induced; Bcr1 repressed in RPMI a/a biofilms
C1_09770W_A		orf19.4842	2.63097	5.58658e-84	Protein of unknown function; Spider biofilm induced
C3_00220W_A	HGT19	orf19.5447	2.61971	1.06042e-60	Putative MFS glucose/myo-inositol transporter; 20 member family; 12 transmembrane segments, extended N terminus; expressed in rich medium; Hap43, phagocytosis, rat catheter, Spider and flow model biofilm induced
C3_03370C_A		orf19.334	2.60866	7.07056e-76	Protein of unknown function; flow model biofilm induced; Spider biofilm induced; regulated by Sef1, Sfu1, and Hap43
C3_07340W_A	GCY1	orf19.6757	2.59814	1.89814e-69	Aldo/keto reductase; mutation confers hypersensitivity to toxic ergosterol analog; farnesol-repressed; stationary phase enriched protein; flow model biofilm induced; Spider biofilm repressed
CR_04440C_A	RBR1	orf19.535	2.59416	1.04012e-36	Glycosylphosphatidylinositol (GPI)-anchored cell wall protein; required for filamentous growth at acidic pH; expression repressed by Rim101 and activated by Nrg1; Hap43-induced
C1_09340C_A		orf19.4795	2.5729	1.95937e-78	Protein of unknown function; Sef1-, Sfu1-, and Hap43 regulated; Spider biofilm induced
C7_04180W_A	FAA2-3	orf19.7156	2.56064	1.54548e-67	Predicted acyl CoA synthetase
CR_02280W_A	PGA23	orf19.3740	2.534	1.44123e-73	Putative GPI-anchored protein of unknown function; Rim101-repressed; Cyr1-regulated; colony morphology-related gene regulation by Ssn6
C7_00280W_A	HGT12	orf19.7094	2.53263	1.83417e-88	Glucose, fructose, mannose transporter; major facilitator superfamily; role in macrophage-induced hyphal growth; detected at germ tube plasma membrane by mass spectrometry; Snf3p-induced; 12 probable transmembrane segments
C2_06630C_A		orf19.36.1	2.52508	5.84147e-48	Ortholog of C. parapsilosis CDC317 : CPAR2_104640, Candida orthopsilosis Co 90-125 : CORT_0B05695 and Candida orthopsilosis NEW ASSEMBLY : CORT1B05695
C2_10150W_A		orf19.1766	2.5122	7.44536e-13	Secreted protein; fluconazole-induced
C2_04470W_A	ADH3	orf19.4505	2.50767	3.33678e-51	Putative NAD-dependent (R,R)-butanediol dehydrogenase; regulated by white-opaque switch; induced by nitric oxide independent of Yhb1; Spider biofilm induced
C4_04250W_A		orf19.1424	2.50541	1.39859e-65	Predicted membrane transporter, member of the oxalate:formate antiporter (OFA) family, major facilitator superfamily (MFS)
C1_09980C_A		orf19.4864	2.48502	1.75196e-88	Ortholog(s) have acylglycerol lipase activity, role in triglyceride metabolic process and lipid droplet, membrane localization
C6_02420W_A		orf19.3483	2.4777	1.29853e-62	Putative phosphatidyl glycerol phospholipase C; Plc1-regulated; flow model biofilm induced; Spider biofilm induced
C2_02070W_A	SPR3	orf19.1524	2.47585	0.000253399	Septin; mutant has no obvious phenotype
C4_01460C_A		orf19.4639	2.47549	7.73685e-90	Protein present in exponential and stationary growth phase yeast cultures
CR_10790W_A	MAL2	orf19.7668	2.47535	1.2669e-46	Alpha-glucosidase; hydrolyzes sucrose for sucrose utilization; transcript regulated by Suc1, induced by maltose, repressed by glucose; Tn mutation affects filamentous growth; upregulated in RHE model; rat catheter and Spider biofilm induced
C4_06380W_A	SOU2	orf19.2897	2.47179	5.01235e-18	Protein similar to Sou1; not required for utilization of L-sorbose; Spider biofilm induced
C3_01300C_A	NCE103	orf19.1721	2.46332	6.97633e-59	Carbonic anhydrase; converts of CO2 to bicarbonate; essential for virulence in host niches with limited CO2, normal white-opaque switch; Mnl1-induced in weak acid stress; Hap43-induced gene; F-12/CO2, rat catheter, Spider biofilm induced
CR_00290W_A		orf19.7504	2.45263	6.24224e-87	Ortholog of S. cerevisiae Rts3; a component of the protein phosphatase type 2A complex; Plc1-regulated; induced in core caspofungin response; Spider biofilm induced
C1_01750W_A		orf19.4550	2.44798	5.89052e-89	Predicted MFS membrane transporter, member of the drug:proton antiporter (12 spanner) (DHA1) family; flow model biofilm induced
CR_03780C_A		orf19.4376	2.44582	3.59254e-69	Protein of unknown function; Spider biofilm induced
C3_07670W_A		orf19.6720	2.43147	1.90813e-71	P-Loop domain-containing protein of unknown function; transposon mutation affects filamentous growth; Spider biofilm induced
C1_13430C_A		orf19.4970	2.4274	5.48086e-54	Protein of unknown function; Spider biofilm induced
C1_06390W_A		orf19.6272	2.41754	9.90142e-73	Putative ubiquitin C-terminal hydrolase; regulated by Gcn2p and Gcn4p
C6_02860W_A	STE23	orf19.5561	2.41466	9.80036e-64	Ortholog of S. cerevisiae Ste23 metalloprotease; role in N-terminal processing of pro-a-factor to the mature form; Tn mutation affects filamentous growth; Spider biofilm induced
C3_01240C_A	tR(CCU)1	tR(CCU)1	2.40604	9.13197e-07	tRNA-Arg, predicted by tRNAscan-SE; CCU anticodon
C6_02100W_A		orf19.3499	2.39409	9.45614e-67	Secreted potein; Hap43-repressed; fluconazole-induced; regulated by Tsa1, Tsa1B under H2O2 stress conditions; induced by Mnl1p under weak acid stress; Spider biofilm induced
C2_02130C_A		orf19.1529	2.37723	1.1553e-10	Protein of unknown function; macrophage-induced gene
C2_01160W_A		orf19.2008	2.37017	6.57526e-81	Ortholog(s) have S-methyl-5-thioribose-1-phosphate isomerase activity and role in L-methionine salvage from methylthioadenosine
C1_06370C_A	PBR1	orf19.6274	2.36933	2.06515e-13	Protein of unknown function; required for cohesion, adhesion, and RPMI biofilm formation; induced by alpha pheromone in white cells; fluconazole-induced; Spider biofilm induced
C3_02080W_A		orf19.1638	2.36156	1.07952e-58	Has domain(s) with predicted zinc ion binding activity, role in endoplasmic reticulum to Golgi vesicle-mediated transport, intracellular protein transport and COPII vesicle coat localization
C1_00490C_A	TTR1	orf19.6059	2.34922	5.61121e-60	Putative glutaredoxin; described as a glutathione reductase; induced by human neutrophils and benomyl treatment; alkaline repressed; regulated by Gcn2 and Gcn4; required for virulence in mouse model; Spider biofilm induced
C3_03230C_A		orf19.321	2.33755	5.50797e-60	Ortholog(s) have L-methionine transmembrane transporter activity and role in methionine import across plasma membrane
C1_00350C_A	HMX1	orf19.6073	2.32799	1.6335e-56	Heme oxygenase; utilization of hemin iron; transcript induced by heat, low iron, or hemin; repressed by Efg1; induced by low iron; upregulated by Rim101 at pH 8; Hap43-induced; Spider and flow model biofilm induced
C1_11700C_A	MRF1	orf19.1149	2.3269	8.89498e-76	Putative mitochondrial respiratory protein; induced by farnesol, benomyl, nitric oxide, core stress response; oxidative stress-induced via Cap1; stationary-phase enriched protein; Spider biofilm induced
C2_02060C_A	FMO1	orf19.1523	2.3164	5.67557e-41	Putative oxidoreductase; mutation confers hypersensitivity to toxic ergosterol analog, and to amphotericin B
C2_08170W_A		orf19.2168	2.3	4.65025e-40	Putative sterol deacetylase; flow model biofilm induced; rat catheter biofilm repressed
C1_06860W_A		orf19.6224	2.29789	4.77928e-09	RTA domain protein; predicted role in response to stress; Spider biofilm induced
C2_02990C_A	HYU1	orf19.5804	2.28601	4.02176e-50	Putative hydantoin utilization protein A; induced upon adherence to polystyrene; regulated by Gcn2p and Gcn4p
C4_06780C_A	OYE32	orf19.3131	2.28571	2.96576e-77	NAD(P)H oxidoreductase family protein; induced by nitric oxide, amphotericin B, oxidative stress via Cap1; upregulation associated with MDR1 overexpression or benomyl treatment; macrophage-downregulated protein; Spider biofilm induced
C3_05460W_A		orf19.6984	2.26705	3.4227e-42	Ortholog of C. dubliniensis CD36 : Cd36_85460, C. parapsilosis CDC317 : CPAR2_405760, C. auris B8441 : B9J08_000903 and Candida tenuis NRRL Y-1498 : CANTEDRAFT_116052
C2_00630C_A		orf19.2065	2.25857	2.67703e-65	Ortholog(s) have allantoicase activity and role in allantoin catabolic process
C4_00210W_A		orf19.5646	2.24152	1.04442e-62	Ortholog of S. cerevisiae : YPL034W, C. dubliniensis CD36 : Cd36_40280, C. parapsilosis CDC317 : CPAR2_402170, C. auris B8441 : B9J08_003513 and Candida tenuis NRRL Y-1498 : CANTEDRAFT_137348
C5_04200W_A	MRV3	orf19.3903	2.23537	5.75753e-06	Ortholog of Candida albicans WO-1 : CAWG_04793
CR_07480W_A		orf19.6117	2.22934	2.9579e-63	S. pombe ortholog SPAC5D6.04 is a predicted auxin family transmembrane transporter; ketoconazole and hypoxia induced
CR_06590C_A	RGS2	orf19.695	2.22037	1.10443e-57	Protein of RGS superfamily; mutants are viable; rat catheter and Spider biofilm induced
CR_08370W_A	GSH2	orf19.6404	2.21786	3.84716e-70	Putative glutathione synthase; induced in high iron; heavy metal (cadmium) stress-induced
C1_03990W_A		orf19.4474	2.208	7.73465e-35	Ortholog(s) have proteasome binding activity and role in cellular response to arsenic-containing substance, proteasome-mediated ubiquitin-dependent protein catabolic process
C3_04840C_A		orf19.5952	2.19811	5.36077e-60	Protein of unknown function; induced by nitric oxide independent of Yhb1; Sef1, Sfu1, and Hap43-induced; rat catheter and Spider biofilm induced
C3_03790W_A	MEU1	orf19.6938	2.19269	2.94336e-72	Putative methylthioadenosine phosphorylase; protein level decreases in stationary phase cultures
C4_00620C_A	SPC2	orf19.4181	2.187	1.48576e-47	Signal peptidase complex component; role in ER protein translocation; transcript is induced upon filamentous growth
C7_01040C_A		orf19.7010	2.18588	3.69767e-60	Ortholog(s) have ubiquitin ligase complex localization
C6_04310W_A	PEX11	orf19.1089	2.17926	3.51208e-55	Putative peroxisomal membrane protein; role in fatty acid oxidation; expression is Tac1-regulated; Hms1p-dependent induction by geldamycin; Spider biofilm induced
C1_04590W_A		orf19.6852.1	2.17875	3.50154e-63	Protein of unknown function; Spider biofilm induced
CR_06660W_A	SEO1	orf19.700	2.17317	6.65347e-58	Protein with similarity to permeases; Sfu1-repressed; flucytosine induced; induced by Mnl1 under weak acid stress; flow model biofilm repressed
CR_08670C_A		orf19.6443	2.17307	2.78914e-49	Protein with an enoyl-CoA hydratase related domain; Spider biofilm induced
C3_01310W_A		orf19.1720	2.17099	1.9167e-47	Ortholog(s) have role in mitotic recombination
C1_10430W_A	PHO8	orf19.984	2.16626	1.51154e-22	Putative repressible vacuolar alkaline phosphatase; Rim101-induced transcript; regulated by Tsa1, Tsa1B in minimal media at 37 deg; possibly adherence-induced
C3_06880W_A		orf19.6813	2.16097	7.74676e-25	Protein of unknown function; Hap43-induced gene
C4_03370C_A		orf19.3364	2.15958	8.68784e-58	Ortholog of C. parapsilosis CDC317 : CPAR2_403360, Debaryomyces hansenii CBS767 : DEHA2D00814g, Pichia stipitis Pignal : PICST_32156 and Candida guilliermondii ATCC 6260 : PGUG_04611
C6_01500C_A	TRY5	orf19.3434	2.15937	1.7689e-40	Zn(II)2Cys6 transcription factor; regulator of yeast form adherence; required for yeast cell adherence to silicone substrate
C2_08800C_A	APE3	orf19.3591	2.15405	2.65157e-62	Putative vacuolar aminopeptidase Y,; regulated by Gcn2 and Gcn4; rat catheter and Spider biofilm repressed
C7_03310W_A		orf19.1344	2.15103	6.77807e-52	Protein of unknown function; fluconazole-induced; Spider biofilm induced
C5_03080C_A		orf19.4337	2.14973	2.39735e-58	Predicted membrane transporter; monocarboxylate porter (MCP) family, major facilitator superfamily (MFS); Spider biofilm induced; rat catheter biofilm repressed
C5_04310W_A		orf19.3916	2.13708	5.62614e-55	Ortholog of C. dubliniensis CD36 : Cd36_53980, C. parapsilosis CDC317 : CPAR2_100980, C. auris B8441 : B9J08_004358 and Candida tenuis NRRL Y-1498 : CANTEDRAFT_116966
C5_00750C_A		orf19.577	2.13572	3.18061e-67	Predicted protein tyrosine phosphatase; rat catheter biofilm induced
C1_10730W_A		orf19.2346	2.12299	4.91644e-59	Putative protein of unknown function, transcription is positively regulated by Tbf1p
CR_01180W_A		orf19.3235	2.12255	2.21743e-51	Putative F-actin capping protein subunit alpha; possibly an essential gene, disruptants not obtained by UAU1 method
C1_02990C_A	XOG1	orf19.2990	2.1177	5.90034e-45	Exo-1,3-beta-glucanase; 5 glycosyl hydrolase family member; affects sensitivity to chitin and glucan synthesis inhibitors; not required for yeast-to-hypha transition or for virulence in mice; Hap43-induced; Spider biofilm induced
C1_01130W_A		orf19.3301	2.11561	5.67235e-45	Putative ubiquitin ligase complex component; induced by heavy metal (cadmium) stress; Hog1-induced; transcript induced by Mnl1p under weak acid stress; flow model biofilm induced; Spider biofilm induced
C1_03040W_A		orf19.2995	2.11027	3.4322e-48	Protein of unknown function; induced by nitric oxide; rat catheter and Spider biofilm induced
C4_01690C_A	HRT2	orf19.4624	2.10778	3.49199e-42	Protein described as having a role in Ty3 transposition; repressed in hyphae; stationary phase enriched protein; rat catheter and Spider biofilm repressed
C7_02280W_A		orf19.6484	2.10659	9.64676e-11	Ortholog of C. parapsilosis CDC317 : CPAR2_808370, C. dubliniensis CD36 : Cd36_72070, Candida metapsilosis : CMET_5895 and Candida orthopsilosis Co 90-125 : CORT_0C00800
C2_10000C_A		orf19.1782.1	2.09985	2.02853e-19	Ortholog of C. parapsilosis CDC317 : CPAR2_407200.1, C. dubliniensis CD36 : Cd36_24070, Candida metapsilosis : CMET_2070 and Pichia stipitis Pignal : PICST_31669
C6_01490C_A		orf19.3435	2.0954	7.69678e-44	Ortholog of Candida albicans WO-1 : CAWG_05215
C2_06070W_A	FAA2-1	orf19.4114	2.08346	3.61169e-55	Predicted long chain fatty acid CoA ligase; upregulated upon phagocytosis; induced by nitric oxide independent of Yhb1
C2_00050C_A		orf19.1920	2.07605	3.22336e-05	Ortholog of C. dubliniensis CD36 : Cd36_15040
C3_06750W_A		orf19.6828.1	2.07571	8.81153e-35	Ortholog(s) have protein transmembrane transporter activity, protein-transporting ATPase activity, structural molecule activity
C6_02800W_A		orf19.5553	2.07302	8.38351e-51	Ortholog(s) have methionine-R-sulfoxide reductase activity and role in cellular response to oxidative stress
C2_03710W_A	MNN41	orf19.849	2.06066	4.29594e-07	Ortholog(s) have enzyme activator activity and role in protein N-linked glycosylation, protein O-linked glycosylation
C7_04250W_A	TPO2	orf19.7148	2.06003	1.60974e-39	Putative polyamine transport protein; fungal-specific (no human or murine homolog)
C4_05130C_A	ALD6	orf19.742	2.0592	5.20753e-48	Putative aldehyde dehydrogenase; stationary phase enriched protein; expression regulated upon white-opaque switch; rat catheter biofilm induced; rat catheter and Spider biofilm induced
C6_02030C_A		orf19.3508	2.0553	4.79447e-55	Putative protein of unknown function; stationary phase enriched protein
C1_00630W_A		orf19.6043	2.05495	8.18217e-53	Has domain(s) with predicted UDP-N-acetylmuramate dehydrogenase activity, catalytic activity, flavin adenine dinucleotide binding activity
C1_12840W_A		orf19.4914	2.05157	2.80902e-33	Ortholog(s) have role in cellular response to DNA damage stimulus and FANCM-MHF complex localization
CR_03280W_A	IFR2	orf19.2396	2.03362	3.01647e-58	Zinc-binding dehydrogenase; induced by benomyl, ciclopirox olamine, alpha pheromone, Hap43; regulated by oxidative stress via Cap1, osmotic stress via Hog1; protein present in exponential and stationary phase; rat catheter biofilm repressed
C2_00860C_A		orf19.2038	2.0327	1.16156e-20	Protein of unknown function; Spider biofilm induced
C6_00210W_A		orf19.1180	2.02627	8.35723e-54	Putative 2-aminoadipate transaminase; rat catheter and Spider biofilm repressed
C2_09200W_A	tP(UGG)2	tP(UGG)2	2.0235	0.00549748	tRNA-Pro, predicted by tRNAscan-SE; UGG anticodon
CR_02290W_A	PGA22	orf19.3738	2.02109	5.48737e-05	Putative GPI-anchored protein; adhesin-like protein
C2_02970C_A	ALD5	orf19.5806	2.0141	6.04285e-47	NAD-aldehyde dehydrogenase; decreased expression in fluconazole-resistant isolate, or in hyphae; biofilm induced; fluconazole-downregulated; protein abundance is affected by URA3 expression in the CAI-4 strain; stationary phase enriched
C7_03860W_A		orf19.7196	2.0105	1.20398e-45	Putative vacuolar protease; upregulated in the presence of human neutrophils; Spider biofilm induced
C1_08330C_A	ADH2	orf19.5113	2.00932	2.01582e-57	Alcohol dehydrogenase; soluble in hyphae; expression regulated by white-opaque switching; regulated by Ssn6; indued by Mnl1 in weak acid stress; protein enriched in stationary phase yeast cultures; Spider biofilm induced
C3_00810C_A	FOX2	orf19.1288	2.00914	2.43972e-39	3-hydroxyacyl-CoA epimerase; fatty acid beta-oxidation; induced by phagocytosis; regulated by Mig1, by white-opaque switch, by DNA methylation; transcriptional activation by oleate requires Ctf1; rat catheter and Spider biofilm induced
C1_05410C_A	TRP99	orf19.424	2.0065	7.34247e-53	Putative thioredoxin peroxidase/alkyl hydroperoxide reductase; induced in low iron; regulated by Gcn4; induced in response to amino acid starvation (3-AT treatment)
C5_05180W_A		orf19.4011	2.00109	7.47473e-06	Similar to S. pombe mug180, a predicted esterase/lipase; highly induced during chlamydospore formation in both C. albicans and C. dubliniensis; flow model biofilm induced
C4_05730W_A		orf19.1258	2.00076	2.41151e-37	Adhesin-like protein; regulated by Tsa1, Tsa1B in minimal media at 37 deg; clade-associated gene expression; induced by alpha pheromone in SpiderM medium; Hap43-induced; Spider biofilm repressed
C6_02290C_A		orf19.3470	-2.00515	2.56306e-41	Putative flavodoxin; similar to S. cerevisiae Tyw1, an iron-sulfur protein required for synthesis of wybutosine modified tRNA; predicted Kex2p substrate; Spider biofilm induced
C4_04410C_A	LYS4	orf19.3846	-2.00947	1.20004e-51	Homoaconitase; regulated by Gcn4, Gcn2; induced in response to amino acid starvation (3-AT); induced by human whole blood or PMNs; Hap43-repressed; flow model and Spider biofilm repressed
C7_03930C_A	MAM33	orf19.7187	-2.01485	1.16911e-47	Putative mitochondrial acidic matrix protein; regulated by Ssn6p; protein present in exponential and stationary growth phase yeast cultures
C6_04530C_A		orf19.2143	-2.0158	3.517e-50	Ortholog(s) have tRNA (guanosine-2'-O-)-methyltransferase activity, role in endocytic recycling, tRNA methylation, wobble position ribose methylation and cytoplasm, endosome localization
C3_03350W_A	tE(UUC)1	tE(UUC)1	-2.0196	4.22869e-05	tRNA-Glu, predicted by tRNAscan-SE; UUC anticodon
C5_03640W_A		orf19.6676	-2.02023	3.34904e-13	Has domain(s) with predicted diphthine synthase activity, methyltransferase activity and role in metabolic process, peptidyl-diphthamide biosynthetic process from peptidyl-histidine
C4_04900W_A	RPL30	orf19.3788.1	-2.02352	1.63219e-29	Ribosomal 60S subunit protein; pre-rRNA processing; pre-mRNA alternatively spliced to productive/unproductive transcripts; temp-regulated splicing; colony morphology-related regulation by Ssn6, Tup1, Nrg1 regulated; Spider biofilm repressed
CR_07760W_A		orf19.3704.1	-2.0241	1.00334e-33	Ortholog(s) have structural constituent of ribosome activity and mitochondrial small ribosomal subunit localization
C4_05650W_A		orf19.1250	-2.02705	2.8752e-43	Ortholog(s) have role in maturation of SSU-rRNA from tricistronic rRNA transcript (SSU-rRNA, 5.8S rRNA, LSU-rRNA) and nucleolus localization
C2_00850W_A	MSF1	orf19.2039	-2.02741	2.44382e-47	Putative phenylalanine-tRNA ligase; protein level decreases in stationary phase cultures; Hap43p-repressed gene
CR_06200C_A		snR55	-2.03469	0.023081	C/D box small nucleolar RNA (snoRNA)
C5_00900C_A	URA4	orf19.1977	-2.03489	3.60445e-47	Dihydroorotase; protein present in exponential and stationary growth phase yeast cultures
C4_03940C_A	PYC2	orf19.789	-2.03506	3.17238e-49	Putative pyruvate carboxylase; binds biotin cofactor; repressed by Ssk1 response regulator, by benomyl treatment, or in an azole-resistant strain overexpressing MDR1; stationary phase enriched protein; flow model biofilm repressed
C5_03700C_A		orf19.1124.2	-2.03839	8.07599e-25	Ortholog(s) have diphthine synthase activity and role in peptidyl-diphthamide biosynthetic process from peptidyl-histidine
C4_01620C_A		snR77	-2.0412	3.31069e-06	C/D box small nucleolar RNA (snoRNA)
C1_02450C_A		orf19.2934	-2.04244	1.77547e-38	Similar to S. cerevisiae Bud20; predicted role in cellular bud site selection; rat catheter and Spider biofilm induced
CR_02850C_A	GZF3	orf19.2842	-2.04727	1.09812e-53	GATA-type transcription factor; oxidative stress-induced via Cap1; mutant has abnormal colony morphology and altered sensitivity to fluconazole, LiCl, and copper; Spider biofilm induced
C6_02900C_A		orf19.5566	-2.04893	8.62501e-32	Ortholog(s) have role in protein lipoylation and mitochondrion localization
C4_02800W_A	RPC53	orf19.2715	-2.04903	1.85491e-41	Ortholog(s) have RNA polymerase III activity, role in tRNA transcription by RNA polymerase III and RNA polymerase III complex localization
C5_05490C_A	HTS1	orf19.4051	-2.05223	2.73817e-58	Putative tRNA-His synthetase; downregulated upon phagocytosis by murine macrophage; stationary phase enriched protein; Spider biofilm repressed
C4_06670W_A		orf19.3142	-2.05635	2.12959e-44	Ortholog of C. dubliniensis CD36 : Cd36_46140, C. parapsilosis CDC317 : CPAR2_501210, C. auris B8441 : B9J08_001807 and Candida tenuis NRRL Y-1498 : CANTEDRAFT_97195
C7_00490C_A		orf19.7069	-2.05647	1.78858e-28	Putative AdoMet-dependent proline methyltransferase; Hap43-induced; required for normal flow model biofilm growth; Spider biofilm repressed
CR_08400C_A		orf19.6406	-2.06043	1.11333e-34	Ortholog(s) have structural constituent of ribosome activity and mitochondrial small ribosomal subunit localization
CR_07710W_A	ARO2	orf19.1986	-2.06644	2.07442e-51	Putative chorismate synthase; fungal-specific (no human or murine homolog); protein level decreased in stationary phase yeast cultures; GlcNAc-induced protein
C1_12760W_A		orf19.6346	-2.06982	3.55353e-49	Putative nuclear export protein; Hap43p-induced gene; decreased transcription is observed in an azole-resistant strain that overexpresses MDR1
C2_02280W_A		orf19.1546	-2.07719	7.61553e-44	Membrane-localized protein of unknown function
C3_03820C_A		orf19.6934	-2.0774	4.47798e-48	Ortholog(s) have role in protein insertion into mitochondrial inner membrane from matrix and integral component of mitochondrial inner membrane localization
C1_10250C_A		orf19.4895	-2.08038	1.20036e-31	Ortholog of C. dubliniensis CD36 : Cd36_09650, C. parapsilosis CDC317 : CPAR2_805060, C. auris B8441 : B9J08_004034 and Candida tenuis NRRL Y-1498 : CANTEDRAFT_95780
C1_02640C_A	TOM20	orf19.2953	-2.0885	5.0283e-40	Putative mitochondrial primary import receptor
C4_03040W_A		orf19.2687.1	-2.09176	3.10209e-41	Ortholog(s) have DNA-directed 5'-3' RNA polymerase activity, RNA polymerase I activity, RNA polymerase II activity, RNA polymerase III activity, RNA-directed 5'-3' RNA polymerase activity, zinc ion binding activity
C7_03670W_A	DED81	orf19.6702	-2.09514	5.28217e-58	Putative tRNA-Asn synthetase; genes encoding ribosomal subunits, translation factors, tRNA synthetases are downregulated upon phagocytosis by murine macrophage; protein enriched in stationary phase yeast cultures
C3_05860C_A		orf19.7366	-2.09816	9.96655e-47	Ortholog(s) have S-adenosylmethionine-dependent methyltransferase activity, rRNA (uridine-N3-)-methyltransferase activity, role in rRNA base methylation and nucleolus localization
C7_04130C_A	SUI3	orf19.7161	-2.09916	2.75031e-38	Putative translation initiation factor; genes encoding ribosomal subunits, translation factors, and tRNA synthetases are downregulated upon phagocytosis by murine macrophage
CR_05970C_A		orf19.458	-2.10341	6.46898e-57	Ortholog(s) have ATPase-coupled transmembrane transporter activity, protein transmembrane transporter activity
C4_02130W_A	CYT2	orf19.4578	-2.10395	2.0727e-46	Cytochrome c1 heme lyase; transcript regulated by Nrg1; induced in high iron
C4_02870C_A	ZUO1	orf19.2709	-2.10443	1.47248e-54	Ortholog of S. cerevisiae Zuo1; a cytosolic ribosome-associated chaperone; likely to be essential for growth, based on an insertional mutagenesis strategy; Spider biofilm repressed
C1_01110C_A	ZPR1	orf19.3300	-2.10646	1.598e-56	Protein with putative zinc finger; regulated by Gcn4p; repressed in response to amino acid starvation (3-aminotriazole treatment); upregulation correlates with clinical development of fluconazole resistance
C5_01580C_A	CEF3	orf19.4152	-2.10929	1.7698e-45	Translation elongation factor 3; antigenic in humans; predicted C-term nucleotide-binding active site; protein on surface of yeast, not hyphae; polystyrene adherence induced; higher protein amount in stationary phase; possibly essential
C1_07950C_A		orf19.5066	-2.10981	1.64556e-17	Putative pre-60S pre-ribosomal particle subunit; essential gene; S. cerevisiae ortholog RRP17 is essential; Hap43p-induced; rat catheter biofilm induced
C5_03360W_A	RPO26	orf19.2643	-2.11058	1.02989e-44	Putative RNA polymerase subunit; heterozygous null mutant exhibits resistance to parnafungin in the C. albicans fitness test
C6_01000C_A	AEP1	orf19.102	-2.11211	4.97079e-51	Protein required for expression of mitochondrial ATP synthase and cytochrome c oxidase (respiratory chain complex IV)
CR_07790C_A	YHB1	orf19.3707	-2.11474	4.9792e-61	Nitric oxide dioxygenase; acts in nitric oxide scavenging/detoxification; role in virulence in mouse; transcript activated by NO, macrophage interaction; Hap43, hypha repressed; mRNA binds She3
C5_01090C_A		orf19.1961	-2.1157	2.87402e-41	Planktonic growth-induced gene
CR_03870W_A		orf19.4358	-2.11653	8.59135e-32	Putative protein of unknown function; Hap43p-repressed gene; S. cerevisiae ortholog YDL157C localizes to mitochondria
C2_06410W_A		snR50	-2.11675	0.00126866	C/D box small nucleolar RNA (snoRNA)
C3_03550C_A	ULP1	orf19.353	-2.11717	8.51886e-45	SUMO deconjugation enzyme that cleaves the small ubiquitin-like modifier (SUMO) off proteins
C5_00280C_A		orf19.967	-2.11938	2.30941e-53	Major mitochondrial nuclease; has RNAse and DNA endo- and exonucleolytic activities; roles in mitochondrial recombination, apoptosis and maintenance of polyploidy; Spider biofilm repressed
C1_09300C_A		orf19.4789	-2.12388	9.17591e-26	Has domain(s) with predicted metal ion binding activity
C1_02980W_A	GOR1	orf19.2989	-2.13407	9.6272e-54	Ortholog(s) have glyoxylate reductase (NAD+) activity, role in glyoxylate catabolic process and extracellular region localization
C3_05590C_A	BAT22	orf19.6994	-2.13514	1.00355e-56	Putative branched chain amino acid aminotransferase; regulated by Gcn4p; induced by farnesol treatment, GlcNAc, amino acid starvation (3-aminotriazole treatment); present in exponential and stationary growth phase yeast cultures
C5_03020W_A	CCC2	orf19.4328	-2.13735	1.95854e-51	Copper-transporting P-type ATPase of Golgi; required for wild-type iron assimilation (indirect effect via Fet3p); induced by iron starvation, ciclopirox olamine; caspofungin repressed; not required for virulence in mouse systemic infection
C5_01010W_A	CCW14	orf19.1969	-2.14039	3.9375e-42	Putative mannoprotein of cell wall with role in response to stress; increased mRNA abundance observed in cyr1 homozygous mutant (hyphal or yeast-form cells) and in ras1 homozygous mutant (yeast-form cells)
C6_00720C_A	COX15	orf19.3656	-2.1411	1.78916e-53	Cytochrome oxidase assembly protein; transcript regulated by Nrg1 and Tup1; alkaline repressed; Hap43-repressed; early-stage flow model biofilm induced; Spider biofilm repressed
C5_05410C_A	ILV3	orf19.4040	-2.14538	1.46073e-65	Dihydroxyacid dehydratase; repressed by nitric oxide; macrophage-induced protein; protein in exponential and stationary growth phase; Sef1, Sfu1p, Hap43-regulated; farnesol-repressed; flow model biofilm induced; Spider biofilm repressed
C2_02860W_A	SUR2	orf19.5818	-2.14836	1.26926e-56	Putative ceramide hydroxylase; predicted enzyme of sphingolipid biosynthesis; regulated by Tsa1, Tsa1B under H2O2 stress conditions; Spider and flow model biofilm induced
CR_05550C_A		orf19.5847	-2.14944	2.09975e-43	Ortholog(s) have RNA polymerase III activity, role in tRNA transcription by RNA polymerase III and RNA polymerase III complex localization
C2_01720C_A		orf19.1483	-2.15434	3.57271e-39	Ortholog(s) have copper ion binding activity, role in mitochondrial cytochrome c oxidase assembly and extrinsic component of mitochondrial inner membrane, mitochondrial intermembrane space localization
C3_07890W_A	TIM8	orf19.6183	-2.15718	1.46839e-30	Predicted mitochondrial intermembrane space protein with role in protein import into mitochondrial inner membrane and cytosol
CR_02000C_A	HEM1	orf19.2601	-2.16891	3.30531e-59	Putative 5-aminolevulinate synthase; caspofungin repressed; induced by high iron, nitric oxide; regulated by Ssn6; Hap43-repressed; Spider biofilm induced
C5_02740W_A		orf19.4294	-2.17229	1.61897e-59	Ortholog(s) have oxidoreductase activity, role in cytochrome c-heme linkage, mitochondrial membrane organization and extrinsic component of mitochondrial inner membrane localization
C4_07060W_A		orf19.3103	-2.17736	4.57563e-45	Ortholog(s) have RNA polymerase III activity, role in tRNA transcription by RNA polymerase III and RNA polymerase III complex localization
C6_04510C_A		orf19.2137	-2.1798	5.58822e-56	Has domain(s) with predicted ATP binding, ligase activity, forming carbon-nitrogen bonds activity, role in tRNA processing and cytoplasm localization
C2_06970W_A	AAH1	orf19.2251	-2.18204	7.96865e-28	Adenine deaminase; purine salvage and nitrogen catabolism; colony morphology-related regulation by Ssn6; Hog1, CO2-induced; chlamydospore formation repressed in C. albicans and C. dubliniensis; rat catheter and F-12/CO2 biofilm induced
C7_03400C_A		orf19.1335	-2.18369	5.43809e-42	Ortholog of S. cerevisiae Mtr4, an ATP-dependent 3'-5' RNA helicase of the DEAD-box family; Hap43-induced gene; Spider biofilm induced
C3_03140C_A	DAL4	orf19.313	-2.18654	8.09611e-35	Putative allantoin permease; fungal-specific (no human or murine homolog)
CR_00620C_A	ARG1	orf19.7469	-2.19066	3.17566e-65	Argininosuccinate synthase; arginine synthesis; Gcn4, Rim101 regulated; induced by amino acid starvation (3-AT), benomyl treatment; stationary phase enriched protein; repressed in alkalinizing medium; rat catheter, Spider biofilm induced
C4_02750W_A	HIT1	orf19.2723	-2.191	1.13367e-16	Ortholog of S. cerevisiae Hit1; protein of unknown function required for high temperature growth; flow model biofilm induced; Spider biofilm induced
C2_09890W_A	SMM1	orf19.1362	-2.19142	2.19078e-19	Putative dihydrouridine synthase; Hap43-induced gene; rat catheter biofilm induced; Spider biofilm induced
C4_07090C_A	TRP4	orf19.3099	-2.19188	4.20692e-46	Predicted enzyme of amino acid biosynthesis; upregulated in biofilm; regulated by Gcn2p and Gcn4p; S. cerevisiae ortholog is Gcn4p regulated
C4_03820C_A	HRQ2	orf19.5037	-2.20233	4.36205e-31	Protein of unknown function; mutants are viable; rat catheter and Spider biofilm induced
C5_04650C_A	MSM1	orf19.3950	-2.20428	2.13841e-59	Mitochondrial methionyl-tRNA synthetase (MetRS); functionally complements methionine auxotrophy of an E. coli MetRS mutant; transcript regulated by Nrg1; flow model biofilm induced
C2_10800W_A		snR47	-2.20637	5.88417e-15	C/D box small nucleolar RNA (snoRNA)
C1_11160C_A		orf19.2299	-2.2117	1.03711e-43	Ortholog(s) have protein tag activity
C4_04320W_A	FRE10	orf19.1415	-2.22393	1.98712e-71	Major cell-surface ferric reductase under low-iron conditions; 7 transmembrane regions and a secretion signal predicted; Tup1, Rim101, Ssn6, Hog1, caspofungin repressed; ciclopirox olamine induced; rat catheter biofilm induced
C1_12440W_A		orf19.5220	-2.22401	3.01975e-17	Putative RNA exonuclease; induced in a ssr1 null mutant
C2_08880W_A	BUD20	orf19.218	-2.2241	0.067447	Protein similar to S. cerevisiae Bud20p, which affects bud site selection; transposon mutation affects filamentous growth
C3_06100C_A	DED1	orf19.7392	-2.22494	8.07634e-30	Predicted ATP-dependent RNA helicase; RNA strand annealing activity; Spider biofilm induced
C4_04590W_A	SCS7	orf19.3822	-2.23244	8.94722e-50	Putative ceramide hydroxylase; regulated by Nrg1; induced in high iron; fluconazole-induced; Hap43-repressed; Spider biofilm induced
C3_02500W_A	PAM17	orf19.240	-2.23461	8.90357e-40	Predicted component of the presequence translocase-associated import motor (PAM complex) involved in protein import into mitochondrial matrix
C1_10470W_A		orf19.989	-2.2365	3.06723e-65	Mitochondrial ribosomal protein of the small subunit; Spider biofilm repressed
C1_04970W_A		orf19.51	-2.23711	4.70427e-58	Ortholog(s) have RNA binding activity, role in cellular response to osmotic stress and cytoplasmic stress granule localization
C1_00980W_A		orf19.6008.4	-2.25128	2.95759e-47	Ortholog(s) have structural constituent of ribosome activity and mitochondrial large ribosomal subunit, mitochondrion localization
C2_10110W_A	CYC1	orf19.1770	-2.25194	2.91611e-54	Cytochrome c; complements defects of S. cerevisiae cyc1 cyc7 double mutant; induced in high iron; alkaline repressed; repressed by nitric oxide; Hap43-dependent repression in low iron; regulated by Sef1, Sfu1
C6_01630W_A	TIF3	orf19.3423	-2.25442	1.2572e-58	Putative translation initiation factor; genes encoding ribosomal subunits, translation factors, and tRNA synthetases are downregulated upon phagocytosis by murine macrophage
C6_00340C_A		orf19.1195	-2.25473	1.52441e-55	Ortholog(s) have metalloendopeptidase activity, role in cellular iron ion homeostasis, protein processing involved in protein targeting to mitochondrion, protein stabilization and mitochondrial matrix localization
CR_06630W_A		snR66	-2.25667	3.79389e-21	C/D box small nucleolar RNA (snoRNA)
C4_00140C_A	HIS4	orf19.5639	-2.26233	5.9294e-76	Multifunctional enzyme that catalyzes three steps of histidine biosynthesis, with phosphoribosyl-AMP cyclohydrolase, phosphoribosyl-ATP diphosphatase, and histidinol dehydrogenase activities; required for wild-type adhesion to human calls
C5_04880C_A	PUT2	orf19.3974	-2.2658	8.99506e-52	Putative delta-1-pyrroline-5-carboxylate dehydrogenase; alkaline upregulated; protein present in exponential and stationary growth phase yeast cultures; flow model biofilm induced; Spider biofilm induced
C5_02490C_A	TIF5	orf19.4261	-2.26696	8.05613e-57	Putative translation initiation factor; repressed upon phagocytosis by murine macrophage; Spider biofilm repressed
CR_09300C_A	SCO1	orf19.7325	-2.27261	4.41735e-52	Putative copper transporter; Hap43p-repressed gene
C6_03450C_A	NAM2	orf19.5705	-2.27564	1.6906e-71	Mitochondrial leucyl-tRNA synthetase
C5_03060C_A	TNA1	orf19.4335	-2.27965	6.00034e-40	Putative nicotinic acid transporter; detected at germ tube plasma membrane by mass spectrometry; transcript induced upon phagocytosis by macrophage; rat catheter biofilm induced
C5_02270W_A	THR4	orf19.4233	-2.28236	3.22467e-68	Putative threonine synthase; protein present in exponential and stationary growth phase yeast cultures; Gcn4p-regulated; sumoylation target
C2_06850W_A		orf19.2237.1	-2.28543	1.82853e-45	Ortholog of Slx9 required for pre-rRNA processing; associated with 90S pre-ribosome and 43S small ribosomal subunit precursor, interacts with U3 snoRNA in S. cerevisiae; gene has intron; Spider biofilm induced
CR_07310W_A		orf19.6137	-2.28646	2.84929e-58	Has domain(s) with predicted ATP binding, nucleic acid binding activity
C1_09500W_A		orf19.4814	-2.28704	2.35744e-05	Ortholog of C. dubliniensis CD36 : Cd36_08960, C. parapsilosis CDC317 : CPAR2_301680, Candida tenuis NRRL Y-1498 : cten_CGOB_00021 and Debaryomyces hansenii CBS767 : DEHA2F11088g
C1_02880C_A	MIA40	orf19.2977	-2.28729	7.05e-69	Predicted component of the mitochondrial intermembrane space import machinery; Hap43p-repressed gene
C1_13370W_A		orf19.4963	-2.29137	3.26923e-51	Ortholog(s) have protein carrier activity, unfolded protein binding activity, role in ribosomal large subunit biogenesis and cytoplasm, nucleus localization
CR_07030C_A		orf19.2362	-2.2965	5.01566e-38	Putative 90S preribosome component; Hap43p-induced gene; possibly an essential gene, disruptants not obtained by UAU1 method
C5_01710C_A		orf19.3204	-2.29832	5.28554e-21	Ortholog of C. dubliniensis CD36 : Cd36_51610, C. parapsilosis CDC317 : CPAR2_303630, C. auris B8441 : B9J08_001459 and Candida tenuis NRRL Y-1498 : CANTEDRAFT_135125
C1_08200W_A	NTG1	orf19.5098	-2.29865	2.11085e-29	Protein with strong similarity to both S. cerevisiae Ntg1 and Ntg2 DNA repair glycosylases; transcript induced by iron; Hap43-repressed gene; Spider biofilm induced
C5_00320W_A		orf19.961.2	-2.29927	4.33462e-39	Has domain(s) with predicted structural constituent of ribosome activity, role in translation and ribosome localization
C7_01890C_A	TOM7	orf19.6531.1	-2.3041	1.37666e-44	Predicted component of the TOM (translocase of outer membrane) complex involved in protein translocation into mitochondria; flucytosine induced
CR_10620C_A	BPL1	orf19.7645	-2.30657	2.5133e-73	Biotin protein ligase; catalyzes covalent attachment of biotin to biotin-dependent enzymes including acetyl CoA carboxylase and pyruvate carboxylase; transcription regulated by biotin availability and Vhr1p
C2_05080C_A		orf19.3539	-2.30753	6.25923e-31	Predicted nucleolar S-adenosylmethionine-dependent rRNA methyltransferase; Spider biofilm induced
C2_08050C_A	SIT1	orf19.2179	-2.31558	1.48211e-50	Transporter of ferrichrome siderophores, not ferrioxamine B; required for human epithelial cell invasion in vitro, not for mouse systemic infection; regulated by iron, Sfu1, Rfg1, Tup1, Hap43; rat catheter and Spider biofilm induced
CR_03660C_A		orf19.4365	-2.31601	8.15601e-54	Has domain(s) with predicted RNA methyltransferase activity and role in RNA processing
CR_04360C_A	NHP2	orf19.526	-2.32059	7.17283e-40	Putative H/ACA snoRNP protein; macrophage/pseudohyphal-induced
C4_04130W_A		orf19.5296	-2.32881	5.60672e-64	Ortholog(s) have role in mitochondrial cytochrome c oxidase assembly and integral component of mitochondrial inner membrane, integral component of mitochondrial membrane localization
C2_04510W_A	RIM2	orf19.4499	-2.338	3.83893e-52	Putative mitochondrial carrier protein; induced by alpha pheromone in SpiderM medium; Spider biofilm induced
C4_03570W_A	HWP1	orf19.1321	-2.34033	3.33044e-07	Hyphal cell wall protein; host transglutaminase substrate; opaque-, a-specific, alpha-factor induced; at MTLa side of conjugation tube; virulence complicated by URA3 effects; Bcr1-repressed in RPMI a/a biofilms; Spider biofilm induced
C2_04810W_A	HIS3	orf19.183	-2.35165	1.12857e-64	Imidazoleglycerol-phosphate dehydratase, enzyme of histidine biosynthesis; functionally complements S. cerevisiae his3-1 mutation; hyphal-induced expression; regulated by Gcn2p and Gcn4p; fungal-specific (no human or murine homolog)
C1_11230W_A	FGR39	orf19.679	-2.35693	1.59487e-35	Protein lacking an ortholog in S. cerevisiae; transposon mutation affects filamentous growth
CR_01330W_A	CPA2	orf19.3221	-2.37415	4.835e-68	Putative arginine-specific carbamoylphosphate synthetase; protein enriched in stationary phase yeast cultures; rat catheter biofilm induced; Spider biofilm induced
CR_04300W_A		orf19.518	-2.37529	2.82599e-64	Ortholog(s) have tRNA (cytosine-5-)-methyltransferase activity, tRNA binding activity
C3_04620C_A		orf19.5920	-2.37758	1.6212e-40	Ortholog of C. dubliniensis CD36 : Cd36_84570, C. parapsilosis CDC317 : CPAR2_404420, C. auris B8441 : B9J08_003958 and Candida tenuis NRRL Y-1498 : CANTEDRAFT_115339
CR_00570W_A		orf19.7478	-2.37787	1.90541e-59	Ortholog(s) have di-trans,poly-cis-decaprenylcistransferase activity, trans-hexaprenyltranstransferase activity and role in farnesyl diphosphate biosynthetic process, mevalonate pathway, ubiquinone biosynthetic process
C1_08100W_A	DRG1	orf19.5083	-2.37803	8.29247e-61	Member of the DRG family of GTP-binding proteins; involved in regulation of invasive filamentous growth
CR_02950C_A		orf19.2852	-2.37942	5.50389e-65	Ortholog(s) have structural constituent of ribosome activity, role in mitochondrial translation, mitochondrial translational initiation and mitochondrial small ribosomal subunit localization
CR_08940W_A		orf19.7291	-2.38788	2.90493e-37	Ortholog(s) have tRNA (adenine-N1-)-methyltransferase activity, role in tRNA methylation and nucleus, tRNA (m1A) methyltransferase complex localization
C2_10810W_A		orf19.5364	-2.39595	3.78347e-52	Putative pre-mRNA splicing factor; intron in 5'-UTR; possibly an essential gene, disruptants not obtained by UAU1 method
C3_00560C_A	SOF1	orf19.5407	-2.4019	2.00842e-54	Putative protein with a predicted role in 40S ribosomal subunit biogenesis; rat catheter biofilm induced
C2_09060C_A	ASN1	orf19.198	-2.40593	2.02222e-68	Putative asparagine synthetase; soluble protein in hyphae; regulated by Rim101; decreased expression at pH 4 vs pH 8; protein detected during exponential and stationary phases of yeast-form growth
C3_03360W_A	FCY2	orf19.333	-2.40732	1.82449e-58	Purine-cytosine permease of pyrimidine salvage; mutation associated with resistance to flucytosine in clinical isolates; transposon mutation affects filamentation; farnesol-upregulated in biofilm
C4_00540C_A	NMD5	orf19.4188	-2.40812	1.06153e-51	Karyopherin; carrier protein involved in nuclear import of proteins; repressed in core stress response; Hap43-induced; Spider biofilm induced
C4_00650W_A	HIS5	orf19.4177	-2.41239	7.43731e-69	Putative histidinol-phosphate aminotransferase; Gcn4p-regulated; protein present in exponential and stationary growth phase yeast cultures
C1_07500C_A	LHP1	orf19.2795	-2.42053	6.33826e-49	Ortholog(s) have RNA binding, RNA strand annealing activity, tRNA binding activity, role in tRNA 3'-trailer cleavage, tRNA 3'-trailer cleavage, endonucleolytic, tRNA folding, tRNA processing and nucleolus, nucleoplasm, nucleus localization
C2_00140W_A	NDT80	orf19.2119	-2.4236	1.16149e-63	Ortholog of Ndt80; meiosis-specific transcription factor; activator of CDR1 induction by antifungal drugs; required for wild-type drug resistance and for Spider biofilm formation; transcript induced by antifungal drug treatment
C6_03200W_A		orf19.5607	-2.42595	3.01456e-69	Ortholog of C. dubliniensis CD36 : Cd36_63860, C. parapsilosis CDC317 : CPAR2_601140, C. auris B8441 : B9J08_000407 and Candida tenuis NRRL Y-1498 : CANTEDRAFT_92714
CR_04140W_A		orf19.498	-2.43235	8.35531e-80	Putative mitochondrial ribosomal component of the small subunit; possibly an essential gene, disruptants not obtained by UAU1 method; Spider biofilm repressed
CR_03550W_A	NCS2	orf19.4399	-2.43238	2.64161e-57	Putative cytosolic thiouridylase subunit; Spider biofilm induced
C6_00470C_A	FET99	orf19.4212	-2.43345	2.95894e-48	Multicopper oxidase family protein; similar to S. cerevisiae Fet3; does not complement S. cerevisiae fet3 mutant growth under low-iron; iron-repressed; regulated by Tup1, Rim101; flow model biofilm induced; Spider biofilm repressed
C4_02140C_A	TIM10	orf19.4577.3	-2.43383	2.54601e-43	Predicted protein of the mitochondrial intermembrane space with role in protein import into mitochondrial inner membrane
C3_01980C_A	TOM6	orf19.1650	-2.43579	1.87222e-59	Predicted component of the TOM (translocase of outer membrane) complex, involved in protein import into mitochondria
CR_02420W_A		orf19.3724	-2.43612	6.62306e-58	Ortholog(s) have small ribosomal subunit rRNA binding activity
C5_01060C_A	BUD23	orf19.1966	-2.43843	2.72485e-49	Putative methyltransferase; Hap43-induced; repressed by prostaglandins
CR_02720C_A	RPC31	orf19.2831	-2.43867	6.47289e-56	Putative RNA polymerase III subunit C31; repressed by nitric oxide; induced during infection of murine kidney, compared to growth in vitro; has murine homolog
C5_00680W_A	RMT2	orf19.920	-2.44689	8.16898e-69	Minor protein arginine methyltransferases (PRMT) involved in methylation of arginine residues
C3_06220C_A	OAC1	orf19.7411	-2.45134	1.46498e-53	Putative mitochondrial inner membrane transporter; rat catheter biofilm induced
C1_08190C_A	CAT8	orf19.5097	-2.45786	1.30665e-71	Zn(II)2Cys6 transcription factor; similar to S. cerevisiae Cat8 but mutant phenotype suggests different target genes; mutant displays increased filamentous/invasive growth; flucytosine repressed; rat catheter biofilm induced
CR_05570C_A	RNR3	orf19.5845	-2.45934	1.31397e-60	Putative ribonucleotide reductase large subunit; transcript induced in low iron; rat catheter and Spider biofilm induced
C4_03410W_A		orf19.3367	-2.46584	2.14516e-62	Ortholog(s) have structural constituent of ribosome activity and mitochondrial large ribosomal subunit localization
C1_04710C_A		orf19.773	-2.46857	1.45933e-32	Protein similar to S. cerevisiae Rsa3 predicted nucleolar protein involved in maturation of pre-60S ribosomal particles; rat catheter and Spider biofilm induced
CR_01920W_A	BIO3	orf19.2591	-2.4699	9.10117e-62	Putative adenosylmethionine-8-amino-7-oxononanoate transaminase involved in biotin biosynthesis; transcription regulated by biotin availability and Vhr1p
CR_01600C_A		orf19.2547	-2.47153	2.15226e-34	Has domain(s) with predicted RNA binding, ribonuclease activity
C2_05620W_A	KTI11	orf19.6873.1	-2.47176	7.28256e-07	Zn-ribbon protein; required for synthesis of diphthamide on translation factor eEF2; involved in modification of wobble nucleosides in tRNAs; rat catheter and Spider biofilm induced
CR_02580W_A	PAN6	orf19.163	-2.4727	3.46677e-72	Ortholog(s) have pantoate-beta-alanine ligase activity and role in pantothenate biosynthetic process
C6_02690C_A		orf19.5541	-2.47783	1.12507e-46	Protein with similarity to S. pombe Nrd1p; transcription induced upon induction of hyphal growth; regulated by Cph1p, Efg1p, Cph2p; low-level expression; alkaline upregulated; fungal-specific (no human or murine homolog)
C2_02120W_A		orf19.1528	-2.47875	8.90691e-72	Putative mitochondrial RNA polymerase specificity factor; possibly an essential gene, disruptants not obtained by UAU1 method
C3_04050W_A	tA(AGC)2	tA(AGC)2	-2.48687	0.0563554	tRNA-Ala, predicted by tRNAscan-SE; AGC anticodon
C1_03370W_A		orf19.3037	-2.48863	1.1984e-64	Putative poly(A)-binding protein; regulated by Gcn4p; induced in response to amino acid starvation (3-AT treatment); protein present in exponential and stationary growth phase yeast cultures
C1_07450W_A		snR42a	-2.49473	3.34709e-16	H/ACA box small nucleolar RNA (snoRNA)
CR_00480W_A	MRPL6	orf19.7486	-2.49654	1.43954e-64	Putative mitochondrial ribosomal protein
C1_02890C_A		orf19.2978	-2.49767	1.57766e-47	Protein of unknown function; Hap43-repressed gene
C3_04510W_A		orf19.5905	-2.49808	1.42138e-39	Protein of unknown function; Hap43-induced; F-12/CO2 early biofilm induced
C1_03390W_A	EHT1	orf19.3040	-2.50469	1.62422e-72	Putative acyl-coenzymeA:ethanol O-acyltransferase; regulated by Sef1, Sfu1, and Hap43; induced by alpha pheromone in SpiderM medium; Spider biofilm induced; promoter bound by Ndt80
C1_03350C_A	RLI1	orf19.3034	-2.50483	5.61656e-62	Member of RNase L inhibitor (RLI) subfamily of ABC family; predicted not to be a transporter; regulated by Sef1p, Sfu1p, and Hap43p
C3_07390C_A		orf19.6752	-2.50605	1.71379e-62	Ortholog(s) have structural constituent of ribosome activity and mitochondrial small ribosomal subunit localization
C5_01800C_A	HIP1	orf19.3195	-2.51362	5.73906e-82	Amino acid permeases; alkaline, flucytosine induced; regulated by Plc1, Gcn2 and Gcn4; fungal-specific; Spider biofilm induced
C2_07380W_A	SSC1	orf19.1896	-2.51413	4.87609e-96	Heat shock protein; at yeast-form cell surface, not hyphae; antigenic; Gcn4-regulated; induced by amino acid starvation (3-AT) or by adherence to polystyrene; macrophage-repressed; sumoylation target; possibly essential
C4_03340C_A		orf19.1438	-2.51739	1.60925e-46	Protein with homology to NADH dehydrogenase; regulated by Sef1p-, Sfu1p-, and Hap43p
C2_10740C_A		orf19.5356	-2.51848	1.36014e-65	Protein with a predicted role in cell wall integrity; repressed in core stress response
C7_01560C_A	NUP	orf19.6570	-2.52385	6.54336e-69	Nucleoside permease; adenosine and guanosine are substrates, whereas cytidine, adenine, guanine, uridine, uracil are not; similar to a nucleoside permease of S. pombe; possibly processed by Kex2p
C2_09350W_A	TAZ1	orf19.4096	-2.52784	2.0291e-71	Putative lyso-phosphatidylcholine acyltransferase, required for normal phospholipid content of mitochondrial membranes; rat catheter biofilm induced
C1_02070W_A	HSP31	orf19.3664	-2.53174	1.33331e-39	Putative 30 kda heat shock protein; repressed during the mating process; rat catheter biofilm induced
C2_02080W_A		snR48	-2.53405	1.20996e-14	C/D box small nucleolar RNA (snoRNA)
CR_05350W_A		snR161a	-2.53701	2.32216e-11	H/ACA box small nucleolar RNA (snoRNA)
CR_01780W_A		orf19.2575	-2.54196	3.94451e-69	Putative S-adenosylmethionine-dependent methyltransferase; Hap43p-induced gene
C2_10730W_A		orf19.5353	-2.54228	4.08705e-33	Ortholog of C. dubliniensis CD36 : Cd36_24630, C. parapsilosis CDC317 : CPAR2_407790, Candida tropicalis MYA-3404 : CTRG_02045, Candida albicans WO-1 : CAWG_06134 and Candida metapsilosis : CMET_2127
C2_06590C_A	GIT1	orf19.34	-2.54859	2.26968e-38	Glycerophosphoinositol permease; involved in utilization of glycerophosphoinositol as a phosphate source; Rim101-repressed; virulence-group-correlated expression
C5_03250W_A	RMS1	orf19.2654	-2.56289	1.40088e-67	Putative lysine methyltransferase; Hap43-induced; protein induced during mating; possibly essential, disruptants not obtained by UAU1 method; rat catheter and Spider biofilm induced
CR_03350C_A		orf19.2387	-2.56394	2.38912e-75	Putative tRNA-Pro synthetase; genes encoding ribosomal subunits, translation factors, and tRNA synthetases are downregulated upon phagocytosis by murine macrophage
C5_02010C_A		orf19.3170	-2.565	3.53183e-70	Ortholog(s) have role in RNA polymerase I assembly, RNA polymerase II core complex assembly, RNA polymerase III assembly, formation of translation preinitiation complex and cytoplasm localization
C1_12340C_A	MRPS9	orf19.5230	-2.56696	3.79467e-77	Mitochondrial ribosomal protein S9; has N-terminal mitochondrial targeting signal and an S9 consensus motif; overexpression in S. cerevisiae causes respiratory defect that is reversible upon cessation of C. albicans gene expression
C2_02450C_A	UTP22	orf19.1569	-2.56749	2.77852e-60	Putative U3 snoRNP protein; Ssr1-induced; repressed by prostaglandins; heterozygous null mutant is resistant to parnafungin
C1_08630W_A		orf19.4721	-2.58298	9.28424e-78	Ortholog(s) have RNA binding activity, role in mRNA processing, mitochondrial translation and mitochondrion localization
C1_11000C_A		orf19.2314	-2.58378	1.49309e-44	Protein with a role in nucleolar integrity and processing of pre-rRNA; mutation confers hypersensitivity to 5-fluorocytosine (5-FC), 5-fluorouracil (5-FU), and tubercidin (7-deazaadenosine); Hap43-induced; Spider biofilm induced
C1_14090W_A		orf19.7215.3	-2.58613	3.92048e-41	Ortholog(s) have chaperone binding, unfolded protein binding activity and role in chaperone-mediated protein complex assembly, protein folding, protein import into mitochondrial intermembrane space, protein refolding
C2_00210W_A	RPL38	orf19.2111.2	-2.58683	1.79701e-72	60S ribosomal ribosomal protein subunit; genes encoding cytoplasmic ribosomal subunits, translation factors, tRNA synthetases are downregulated upon phagocytosis by murine macrophage
C4_01340W_A		orf19.4653	-2.58752	1.37173e-06	Protein similar to GPI-linked cell-wall proteins; induced in low iron; Spider biofilm induced; regulated in Spider biofilms by Bcr1, Tec1, Ndt80, Brg1
C4_03270W_A	RPF1	orf19.2667	-2.58824	1.44551e-82	Putative nucleolar protein with a predicted role in the assembly and export of the large ribosomal subunit; essential for growth; rat catheter and Spider biofilm induced
CR_10470C_A		orf19.7624	-2.59201	5.38808e-59	Ortholog(s) have role in maturation of SSU-rRNA from tricistronic rRNA transcript (SSU-rRNA, 5.8S rRNA, LSU-rRNA), rRNA processing and nucleolus, small-subunit processome localization
C5_05290C_A	MRP2	orf19.4023	-2.59323	7.28926e-47	Protein similar to S. cerevisiae Mrp2p, which is a component of the small subunit of the mitochondrial ribosome; transposon mutation affects filamentous growth
C1_05640C_A	FAL1	orf19.2488	-2.6098	6.95479e-43	eIF4A subfamily of DEAD-box ATP-dependent RNA helicases; predicted nucleolar protein required for maturation of 18S rRNA; Spider biofilm induced
C3_05580C_A	GAP2	orf19.6993	-2.61036	1.17982e-83	General broad specificity amino acid permease; ketoconazole, flucytosine repressed; Ssy1-dependent histidine induction; regulated by Nrg1, Tup1; colony morphology-related gene regulation by Ssn6; Spider and flow model biofilm induced
C5_01020C_A		orf19.1968.1	-2.62234	4.34286e-22	Predicted non-catalytic subunit of N-terminal acetyltransferase; Spider biofilm induced
C2_07570W_A	RNR22	orf19.1868	-2.62575	1.23175e-80	Putative ribonucleoside diphosphate reductase;colony morphology-related gene regulation by Ssn6; transcript regulated by tyrosol and cell density; Hap43-repressed; Spider biofilm induced
C3_04370C_A		orf19.5884	-2.63297	1.44819e-65	Putative nucleolar preribosomal-associated protein; decreased transcription is observed upon benomyl treatment or in an azole-resistant strain that overexpresses MDR1; Spider biofilm induced
C2_04820W_A		orf19.182	-2.63411	4.93384e-87	Ortholog(s) have rRNA (guanine-N1-)-methyltransferase activity, role in rRNA modification and mitochondrion localization
C7_02940C_A	IFM1	orf19.5167	-2.64074	9.32839e-95	Putative mitochondrial translation initiation factor; transcript regulated by Nrg1, Mig1, and Tup1
C2_02330W_A		orf19.1551	-2.64408	0.0643335	Predicted protein of unknown function; overlaps CPR3/orf19.1552
C5_02770W_A	MSW1	orf19.4299	-2.64426	3.50963e-74	Protein similar to S. cerevisiae Msw1p, which is mitochondrial tryptophanyl-tRNA synthetase; Hap43p-repressed gene; likely to be essential for growth, based on an insertional mutagenesis strategy
C2_09950W_A	FCY21	orf19.1357	-2.64549	1.65228e-78	High affinity, high capacity, hypoxanthine-adenine-guanine-cytosine/H+ symporter; similar to S. cerevisiae Fcy2; mutation confers resistance to 5-fluorocytosine (5-FC); flow model biofilm induced
C2_04920W_A	tG(GCC)3	tG(GCC)3	-2.65177	0.0424748	tRNA-Gly, predicted by tRNAscan-SE; GCC anticodon
C2_06980W_A		orf19.2252	-2.65967	0.0801926	Protein of unknown function; rat catheter biofilm repressed
C5_03450W_A		snR40	-2.66117	3.02239e-26	C/D box small nucleolar RNA (snoRNA)
C1_02820W_A	LYS2	orf19.2970	-2.66289	6.73491e-98	Heterodimeric alpha-aminoadipate reductase large subunit; lysine biosynthesis; predicted binding sites for AMP and alpha-aminoadipate; inhibited by lys or thialysine; regulated by Gcn2 and Gcn4; Spider biofilm induced, flow model repressed
C1_01910W_A		orf19.4532	-2.66569	3.44176e-61	Protein of unknown function; present in exponential and stationary growth phase yeast cultures
C1_05630C_A		orf19.2489	-2.66656	3.10081e-68	Putative karyopherin beta; repressed by nitric oxide
C1_07530W_A		orf19.2800	-2.6669	3.8498e-15	Ortholog of Candida albicans WO-1 : CAWG_00667
C4_02850W_A		orf19.2711	-2.67129	1.94536e-80	Similar to S. cerevisiae Elp2, an Elongator complex subunit required for modification of wobble nucleosides in tRNA; repressed in core stress response
CR_03360W_A		orf19.2386	-2.67143	2.39748e-75	Ortholog(s) have role in endonucleolytic cleavage in 5'-ETS of tricistronic rRNA transcript (SSU-rRNA, 5.8S rRNA and LSU-rRNA), more
C2_05420C_A		snR63	-2.67494	1.70175e-11	C/D box small nucleolar RNA (snoRNA)
C2_01580W_A	REX2	orf19.1466	-2.67544	9.01449e-81	Putative 3'-5' RNA exonuclease with a predicted role in 3'-end processing of U4 and U5 snRNAs, 5S and 5.8S rRNAs; rat catheter biofilm induced
C2_06390C_A	IMH3	orf19.18	-2.68181	7.77378e-72	Inosine monophosphate (IMP) dehydrogenase; enzyme of GMP biosynthesis; target of mycophenolic acid and mizoribine monophosphate; antigenic during infection; repressed in core stress response; snoRNA snR54 encoded within IMH3 intron
C2_01030W_A		orf19.2019	-2.68397	3.19913e-63	Ortholog(s) have structural constituent of ribosome activity, role in mitochondrial translation and mitochondrial large ribosomal subunit localization
C5_01480W_A	FYV5	orf19.4143	-2.68978	3.35406e-39	Protein with a predicted role maturation of 18S rRNA; rat catheter biofilm induced
C2_04790C_A		orf19.185	-2.69098	1.90488e-98	Ortholog(s) have structural constituent of ribosome activity, role in mitochondrial translation, mitochondrial translational initiation and mitochondrial small ribosomal subunit localization
C5_00260W_A		orf19.969	-2.69299	2.4456e-73	Ortholog(s) have ribose phosphate diphosphokinase activity and role in 5-phosphoribose 1-diphosphate biosynthetic process, cytokinesis, fungal-type cell wall organization
C4_02050W_A	HGH1	orf19.4587	-2.69883	1.42079e-68	Putative HMG1/2-related protein; transcript regulated by Mig1
C4_00970C_A	MDN1	orf19.4697	-2.7069	2.28159e-61	Putative midasin, a very large dynein-related AAA-type ATPase; induced during the mating process
CR_05470C_A		snR35c	-2.70889	3.99596e-11	H/ACA box small nucleolar RNA (snoRNA)
C2_05960C_A		orf19.5216	-2.71007	1.4552e-48	Ortholog of C. dubliniensis CD36 : Cd36_20380, C. parapsilosis CDC317 : CPAR2_209840, Candida tropicalis MYA-3404 : CTRG_01513 and Candida albicans WO-1 : CAWG_04340
CR_08020C_A	NOP10	orf19.596.1	-2.71334	1.58272e-68	Small nucleolar ribonucleoprotein; flucytosine induced
C1_04450C_A	FMA1	orf19.6837	-2.71356	8.46413e-74	Putative oxidoreductase; induced by ciclopirox olamine; upregulation correlates with clinical development of fluconazole resistance; Spider biofilm repressed
C6_03700W_A	ALS1	orf19.5741	-2.72255	2.04478e-86	Cell-surface adhesin; adhesion, virulence, immunoprotective roles; band at hyphal base; Rfg1, Ssk1, Spider biofilm induced; flow model biofilm repressed; CAI-4 strain background effects; promoter bound Bcr1, Tec1, Efg1, Ndt80, and Brg1
CR_02890C_A		orf19.2847	-2.72633	2.81044e-84	Ortholog(s) have RNA polymerase III activity, role in tRNA transcription by RNA polymerase III and RNA polymerase III complex localization
CR_06210C_A		snR57	-2.72749	0.0054738	C/D box small nucleolar RNA (snoRNA)
C3_06060W_A	ELP3	orf19.7387	-2.72953	3.86563e-70	Predicted histone acetyltransferase; role in regulation of transcription, tRNA wobble uridine modification; Spider biofilm induced
C2_08480W_A	RRP8	orf19.3630	-2.73155	2.81729e-71	Ribosomal protein; Hap43-induced; F-12/CO2 early biofilm and rat catheter biofilm induced
CR_07050C_A	URA2	orf19.2360	-2.7317	5.99542e-50	Putative bifunctional carbamoylphosphate synthetase-aspartate transcarbamylase; flucytosine induced; macrophage/pseudohyphal-induced; 5'-UTR intron; flow model biofilm repressed
CR_06190C_A		snR61	-2.73344	1.17754e-14	C/D box small nucleolar RNA (snoRNA)
C1_06790C_A	MRPL19	orf19.6231	-2.74882	3.33901e-89	Putative ribosomal protein; induced upon adherence to polystyrene; Spider biofilm repressed
C2_05270W_A		orf19.3556	-2.75211	1.92179e-74	Transportin or cytosolic karyopherin beta; Spider biofilm induced
C3_02730C_A	tF(GAA)1	tF(GAA)1	-2.75312	0.0432425	tRNA-Phe, predicted by tRNAscan-SE; GAA anticodon; has atypical tertiary T15A48 basepair (rather than R15Y48 basepair)
CR_05620C_A	MTG2	orf19.6653	-2.77804	3.24684e-86	Putative Obg family GTPase member; peripheral protein of the mitochondrial inner membrane; associates with the large ribosomal subunit; required for mitochondrial translation; rat catheter biofilm repressed
C6_00330C_A	GNP1	orf19.1193	-2.78121	3.19945e-70	Similar to asparagine and glutamine permease; fluconazole, caspofungin induced; regulated by Nrg1, Mig1, Tup1, Gcn2, Gcn4, and alkaline regulated by Rim101; repressed during chlamydospore formation; rat catheter, flow model biofilm induced
C3_04150W_A		snR17A	-2.78632	7.1086e-07	U3 small nucleolar RNA (snoRNA)
C7_03270W_A		orf19.5126	-2.78805	2.64158e-92	Putative adhesin-like protein
C1_05470W_A	MTM1	orf19.417	-2.79471	1.52166e-74	Ortholog(s) have pyridoxal phosphate binding activity, role in cellular iron ion homeostasis, pyridoxal phosphate transport and mitochondrion localization
C4_02640C_A	SEN2	orf19.2735	-2.79747	1.25871e-23	Putative tRNA splicing endonuclease subunit; mutation confers hypersensitivity to toxic ergosterol analog and to amphotericin B; 5'-UTR intron; Hap43-induced; Spider biofilm induced
C3_01350C_A	URA3	orf19.1716	-2.80137	5.16922e-86	Orotidine-5'-phosphate decarboxylase; pyrimidine biosynthesis; gene used as genetic marker; decreased expression when integrated at ectopic chromosomal locations can cause defects in hyphal growth and virulence; Spider biofilm repressed
C5_03850W_A		orf19.1109	-2.80155	9.13393e-47	Ortholog of C. dubliniensis CD36 : Cd36_53580, C. parapsilosis CDC317 : CPAR2_303030, Debaryomyces hansenii CBS767 : DEHA2G07766g and Pichia stipitis Pignal : psti_CGOB_00176
C6_00550W_A		orf19.4204	-2.80296	5.2314e-103	Ortholog(s) have structural constituent of ribosome activity and mitochondrial small ribosomal subunit localization
C3_06140W_A		orf19.7396	-2.80742	4.64664e-87	Protein of unknown function; Spider biofilm induced; Hap43-repressed
CR_01480W_A	PRS	orf19.2532	-2.80819	3.40392e-86	Putative prolyl-tRNA synthetase; monofunctional Class II synthetase; gene is constitutively expressed
C1_01680C_A		orf19.3357	-2.80892	6.672e-50	Ortholog(s) have structural constituent of ribosome activity and mitochondrial small ribosomal subunit, mitochondrion localization
C2_09660W_A		orf19.1388	-2.81605	1.06494e-89	Putative 66S pre-ribosomal particle component; Hap43-induced; F-12/CO2 early biofilm induced
C5_04530W_A		orf19.3938	-2.81814	5.72417e-52	Putative mitochondrial ribosomal protein of the small subunit; mutation confers hypersensitivity to 5-fluorocytosine (5-FC), 5-fluorouracil (5-FU), and tubercidin (7-deazaadenosine)
CR_03650W_A	SGD1	orf19.4363	-2.81891	1.14713e-73	Predicted small ribosomal subunit biogenesis protein; repressed in core stress response; transcript increases in populations of cells exposed to fluconazole over multiple generations; Spider biofilm induced
CR_03400W_A		orf19.2382	-2.8208	2.57067e-109	Protein similar to isoleucyl-tRNA synthetase; isoleucyl-tRNA synthetase is the target of drugs including the cyclic beta-amino acid icofungipen/PLD-118/BAY-10-8888 and mupirocin
C2_01290C_A	tL(UAA)1	tL(UAA)1	-2.8265	0.0586817	tRNA-Leu, predicted by tRNAscan-SE; UAA anticodon
C7_03120W_A	TIM54	orf19.5143	-2.82796	9.23553e-96	Predicted component of the mitochondrial TIM22 complex; involved in protein import into mitochondrial inner membrane; Spider biofilm repressed
C5_05340W_A		orf19.4029	-2.82893	2.07517e-96	Ortholog(s) have unfolded protein binding activity, role in ribosomal large subunit assembly, ribosomal large subunit biogenesis and cytosol localization
C3_02310W_A	MEP1	orf19.1614	-2.83113	1.3308e-78	Ammonium permease; Mep1 more efficient permease than Mep2, Mep2 has additional regulatory role; 11 predicted transmembrane regions; low mRNA abundance; hyphal downregulated; flow model biofilm induced
C5_00420C_A	MRP17	orf19.947	-2.83371	1.04313e-69	Predicted mitochondrial ribosomal protein
C7_01970C_A	TOM40	orf19.6524	-2.83528	3.16546e-98	Protein involved in mitochondrial protein import; Spider biofilm repressed
C1_11070W_A	PET127	orf19.2309	-2.83572	1.42944e-92	Protein with a predicted role in 5'-end processing of mitochondrial RNAs; ortholog of S. cerevisiae Pet127; Hap43-induced; rat catheter and Spider biofilm induced
C1_10880W_A		orf19.2330	-2.84963	2.74816e-85	Putative U3 snoRNA-associated protein; Hap43-induced; transposon mutation affects filamentous growth; repressed by prostaglandins
C1_04370C_A		orf19.5201	-2.85122	1.577e-74	Ortholog(s) have structural constituent of ribosome activity and mitochondrial small ribosomal subunit localization
C2_02030W_A	ARO3	orf19.1517	-2.85281	3.4213e-65	3-deoxy-D-arabinoheptulosonate-7-phosphate synthase; aromatic amino acid synthesis; GCN-regulated; feedback-inhibited by phe if expressed in S. cerevisiae; decreased in stationary phase; flow model biofilm repressed
C1_03280W_A		orf19.3022	-2.85465	4.73786e-96	Ortholog(s) have structural constituent of ribosome activity and mitochondrial small ribosomal subunit localization
C3_07550C_A		orf19.6736	-2.85917	2.94087e-103	Protein required for mitochondrial ribosome small subunit biogenesis; role in maturation of SSU-rRNA; Spider biofilm induced
C5_01160C_A		snR69	-2.8615	5.69676e-12	C/D box small nucleolar RNA (snoRNA)
CR_03940W_A		orf19.475	-2.86495	8.10528e-87	Putative rRNA processing protein; rat catheter biofilm induced
C1_09490C_A	GUA1	orf19.4813	-2.86667	1.57183e-78	Putative GMP synthase, involved in the final step of guanine biosynthesis; soluble protein in hyphae; flucytosine induced; macrophage-downregulated protein abundance; protein level decreases in stationary phase cultures
[truncated: 301 more rows]

## Sheet: Table S2-Taurine
GenBank (CGD)	Gene	ORF19 ID	log2FoldChange	pvalue	Description
[truncated: 590 more rows]

## Sheet: Table S3-Raw
GenBank (CGD)	Gene	ORF19 ID	SLD vs SLD+taurine in WT		WT vs met32 in SLD+taurine		Description
[truncated: 6,264 more rows]

## Sheet: Table S3-Diff regulated
GenBank (CGD)	Gene	ORF19 ID	log2 Fold Change	pvalue	Description
[truncated: 480 more rows]

[truncated: 7 more sheets: Table S3-Met32 motif pred Fig3A, Table S4-Raw ChEC-seq, Table S4-Top 120 Met32 targets, Table S5-WT SLD+GSH Raw, Table S5-met32 SLD+GSH Raw, Table S5- Diff  WT & met32, Table S6]
